# Supplementary material for: The Complete Mitochondrial Genomes of Six Species of Tetranychus Provide Insights into the Phylogeny and Evolution of Spider Mites
Source: PLoS One. 2014 Oct 16;9(10):e110625. doi: 10.1371/journal.pone.0110625 (PMC4199730; doi:10.1371/journal.pone.0110625)
Supplement: Appendix S1 — Multiple alignments of Acari 13 PCGs' amino acid sequences (13PCGs.meg). The order of the PCGs is atp6, atp8, cox1-3, cob, nad1-4, nad4l and nad5–6. The alignments were performed with ClustalW as implemented in Mega and require the Mega software version 6 to examine it (http://www.megasoftware.net/). (MEG) [file pone.0110625.s001.meg]

#mega
!Title ;
!Format DataType=DNA indel=-;

#Tetranychus_urticae_Green
ATAAAATGAATTATATCAACAAATCATAAAAATATTGGAACTATGTATTTTTTATTTAGA
TTATTTTCAGGACTTATAGGGACTTCAATAAGAATTATTATTCGATTAGAACTTATAACA
CCAGGATCATTAATTCAAAATGATTTTATTTATAATTCAATAGTTACAACGCACGCTATA
ATTATAATTTTTTTTATAGTTATACCAGCTATAATTGGAGGATTTGGAAATTGATTGATT
CCTTTAATAATTAATACTGTAGATTTATGTTTTCCGCGAATTAATAATATAAGATTTTGA
TTGCTAATTCCTTCTTTAATATTAATAATTTCTTCATCCATAAAAAGTGTTTTAAATGGA
GTGGGTTGAACAATATATCCCCCCCTAACTTCAATTCAATATTTTATGTCTTCCTCTATT
GAAATAATAATTTTTTCTTTACATATTGCAGGAATTTCTTCAATTGCTAGATCTATTAAT
TTTATTTCAACTATTCTATTAATAAAAAATAAAAATTATTTTTTAAGAAATTTAACTTTA
TTTTCTTTATCAATTTTAATTACTACATTTTTACTTTTATTAGCATTACCTGTCTTAGCA
GGAGCAATTACAATAATTTTAATAGATCGAAATTTTAATACATCATTTTTTGATCCAAGA
GGAGGAGGAGACCCAATTTTATATCAACATTTATTTTGATTTTTTGGTCATCCAGAAGTA
TATATCTTAATTCTACCAGGTTTCGGAATAGTTTCACATGCTATTAGTTATAATTTAGGT
AAAAAAGAAGTTTTTGGTAAAATTGGTATAATGTTTGCTATAATATCAATTGGTTTATTA
GGATTTATTGTTTGAGCACATCATATATTTACTGTAGGTATAGATGTTGATACTCGA---
GCTTATTTTACAGCTGCTACTATAATTATTGCTATCCCTACTGGAATTAAAATTTTTAGT
TGATTAACTACAATTTTAAATTCTCATATTAACTTTAATATTTCTATATATTGATCAATA
GGATTTTTAATTATATTTTCTATTGGAGGTTTTACAGGAATTGTAGCTTCAAATTCATGT
TTAGATATTAATTTACATGATTCATATTATATTGTAGCTCATTTCCATTATGTACTATCA
ATAGGAGCCGTATTCGCCATTTTTAGAGGATTATTTTTATGAATTCCATTAATATATAAT
ATATATTTTAATAATAATATATTAAAAATTCATTTTTGATCAAGAATAATTGGAGTAAAT
TTAACTTTTTTTCCACAACATTTTCTAGGTTTAATAGGTATACCTCGACGATATTCTGAT
TTTTTAGATTCTATATATATATGAAATTTTATTTCATCTATAGGATCATTAATAACTTTT
TTTTCTATTATTTTGATACTATATATTTTTATAGAAAGCTTTTTAATAAATAAAATTATT
TTTATATTTGAAAGAAATATAAATAATGCAGAATTTTTATTCTTTTCTCCAATTAATAAT
CATACAATAATAGAATATAATATAATTTTTTTAAATAAATAAA-TAAAATCATTTAATTA
GTCTTAAAAA--TTGATTTAAATA---TTTTATAATCATTTTTTTATTTATAATTTTATT
TATAATTATTATGCTTTTATCATTATACTTAATATTTTACAAAAACGAAAATATAATAAA
CTATAATTTTTCATCAATATATGAGTGTGGGTTTATAAATATAACTTTTTCTCGATTCTT
TTTTTCAATAAATATGTTTATTTACTTAATTCTTTTTATTGTATTAGATATAGAAATTTT
TTTCTTAAGACTAATAGTTTTTTACGAAATAAGATTTTTAATTATTTTAAATACATTTAT
TTTTTCAATAGTTTTATTAATAATTTATGAATGATTCTCTATAAGATTAAATTGATTTAT
TAAATAA-TTTAAAAGAAGCTT--AAAGCATTTTGTTGTTAACAAAAAGTAGAAAA--TA
---TTTTTTCCTTTTAAA------TTTAAGATAAACTT-------AAAGAAAAAATAAAT
TGACAATTTAAATGACATTATC---TTTTTTCATTAAAGTAT-A-AAATATATTAAGTTT
AGAACTTAAA---GGTTAAAA-TGAAAAAATTCTGTAATTTAATTTT-AAAAAGA--ATG
AAAATCTTTTTTAACAGAATAAA--TTAA---TT--ATAAATTTTT-AATTTATTTACT-
-AATTTAATATTTTAAA----------TAAA--T---AATTTTTTTTT-----AACTTTA
TACCTTTTGTATAAGGAAAAATTT--ATTAATAAGTAAAAT-TATTAGTA-TTT-TCTCG
AAAATT-ATTAAAATAAAAATTTGAT-AAATATAGAAATAAAAA----TTTTTATTTATG
TTATATAAATGAAATAATA--TAACTAGTTATTTTAAACAAAAA---TTTAGAAAAGCTA
AAAAAATTTTAA-CTTTTTAACAAGACATTTTT--AAAGAAAATTCAAA----TTA--TC
CTCTTTTTATAAAATAAAATTTATTTATTTAAGTTTAAAGTAAAAATAATAAATTTA-TT
TT---TTATAAAATAATTTTATTAGTAGAAAAAAAAAAATGAAAAAAATTATTTAAAATA
TAAAATTATATTAA---TAAAAAAA---TAATATTTTTTTAAATT--AAA-TTT-TTTA-
--ATTTTTAACAAAATATCA-TCAAT-AAAATTTTATTGTAAA-TTCTGCTCAATGAAC-
TTTGTAAATAGCCGA-TTT-ATCGCTAAGGTAGCATAATCACTTGTTTCTTAATTAGAAA
CTTGAATGAAAGGATAAAAAAAAACTTTAATAAAATATTCTATTTTAATATCAAAATTTT
ATTATTAATGAAAATATTAATATATTTTT-TTAGACGGAAAGACCCTAAGAATCTTTCTT
T--AACAAAAAGTTTTTTGGGAGAAAAATTAATTTTAATGTTTTAACATTTTAATGTAAA
GAACTTTACTTAAAGATTAAGTAAAAAGATACTCTAGGGTTAACAGGATAAAAATTAATT
AAAGAACAAATTTATTAATATATTATTACCTCGATGTTGGTTTTA-TAAAACTAAAAATT
GCAATAAATTTTTTTAGTTAGTCTGTTCGACTATAAAAATATAACTTGAACTGAGTTCAA
ATCGGTGAAAACCAGATTGGATCTTATCTAAAAAAAATTATTTTAAGAATAGTACGAAAG
GAAAATCTTAAATATA-AATTATA---------CTTGATAAATAAAAGTTTTGATTTCGA
ATCAAAAGTATACTAATCAA-T-AAAAAATATTAAT---TTTTAT------AAAAA-TTT
GACTTAAAACTTGATTTTGAACGAGAAATAGAAAAAATTATAATTATACCAATTAATGTT
CTAAATACACTTAAAAAAATCATAAATAAAAAAAAGAAATTAAATAAATTGAAATAAATG
ATTAAAGATAGAATAATTATTAAAATATCTAACACAATTAATAATAAAAATATATTGTTT
AAAAAACATAAAATAAAAAAAAATATTAAAAAAATGTAAACTAA----AATTCAGA---T
AAAAAAT-ATTAAATCCAAATTAATACAAATTAAATCTGTACTCCAATTTAA-ATTACAT
CTTCAATGTAAATACTTTAAAGAGTTTAAT----TATTAAAATAATAAAATAAAGTAAAT
ACTCCAATTCAAATATAATCAACAAAATGCCAATATCAAACTCTAAACTCATAATTTAAA
AAAAAATATAATCTATTATTATTGAAAATTAAAAAAAAAAAAGTTATTACTAGACCAATT
AAACCTAAAACTACATGTGAAGCATGTAAAGAAGTAGTAAATAAAAAAGAAGATCTAAAA
ATTCTATCATTAAAATTGAAATTCAATTTTATAAAATAACTTCTTATTTCTAAAATTTGT
ATATCAATAAATAAAATACCTATAATTATGCAGTAAAATAAATATATTAGTGTTTTATGC
TTAAAATTTTTATTTAAAAATCTATTATGTCTAATCATAATAATCAAACTTGAACTTAAT
AAAATTGAAGTACCAAAAATAATTATTCTTGTTGGATTAGCAGGAGAAATACCCCTAGGA
GGTCAAAAATTTCCTATAAATATATTTGGGCTGTAAGCATTATGAATATAACCTCAAAAT
AAAGAAATGAAAACTATTAATTCTGAAACAATAAATAATGTAAATCCATTAGTTAAAATG
TTTATTTTTTTTTTTATAAAAGAACCAAAAAAAAAATTCTCATTTTTTA----ACAAAAA
AAAAAATTTTATTAACAAAAAATAAATAAATAAAAGAAAAGATAAAAAAAAAAATACTCA
TCTCATTAAATTTCAAAAAAAATTATTTATTCTATTAAATATAAAAAAAACTATTAAAGT
AAAAAAGAAAGGACCATAACTTAATTTAATTATAGATAAATTATTTAATGTCAT-----A
AATTTCTTCAATGTATAAACTTAAAAGAGTTACAACAATATAAGCTTGAATAAAACTAAC
CAAAAATTTTATCAATATATATGTATATATCAAAAGAAAAAAAAAAATATTTTGTATT--
-AAAACTAATGATCTAATCAATGAAACTAGTACATGCCCTGCAATTATATTAATAGATAA
TCGTAAAAATAAAGTTAAAGGACGAATAAAAAATCTTATTAATTCAATTAAAATTATTAT
AGGAATTAAAAATAAACTTGTTGATATAGGTAATAAATGAATTAAAAAAGAATTTTTAGA
CTTTGTTAGATTTAAAATTAAAATAGGAAGTCAAAAAGAAAAAATTAGAAAAATATTTAA
ACTAATTTGACTAGTAAGTCTAAAACTATAAAAATTTAATCTAATAAAATTTAAAAAAAA
AATTAAAATAAAAACTAATTTAAATATTAAATGATAAGAAATATTTTTTTCTATAAAAGA
AAAAAATGTTTTTATAAAAACAAAAAAAGTATTTAATTTAACTTTTATAAAAAAAAAAAA
AAATATATAAATATTAATTAATAAAAAAGAAAAAAAAAAGAAATTTTTTACATCAAAAGA
AGAAAAGAGATTATTTAACATAAATTTTTATTATTGAATTAAAATAAAAACTTTTTTTTT
CAAAAATGTTTACTAAGAAATATAAATATATAATCAAAAAAAAAACTAAAAGTAAAATTA
AAATTCAATTTATTGGAGAAATTTGATATATTCATCAAAAGATTATA--TCTATAATTAA
CTTAAGAAGTTAATGCTTT-ATTCAGCCATTTGATGA-A-AAATTAAATTTTATTTAAGT
TTAAAGATAATACTCTAATAGGTATAAAACTATGATTAATACCACAAATCTCTGAACATT
GACCTTTCAATAAAATTCTTTTATTACAATTTAAAAATATTATATTTAAACGACCAGGAA
CTGCATCTATTTTTCTTATTAAACTAGGAACAGTTCATGAATGTAACACATCATTTGAAG
ATAATAAAAGACGAATAAATTTATTTCTAGGAATAATTAAAGAATTTCTAGTATTTATAC
AACGAAGAAATATACTTCTTTTAATATATCTTTCAGTTAAATTTATTCTAGGATATTCAT
ATGTTCAATACCATTGATTTCCTATAATTTTTACATCTAAAAAAGAAAACTTGTTTTCTT
CATAACAATATAACAAAAATATAGAAGGTAAAGAAATAATTAAAATAATGAAAGAAGGAA
TAATTGTTCAAAATAATTCTAATTCATTTCTTTCATTTGAAAATAATATAGAATTTTTAT
TTATAATAGAAAAAAAGATTAAAATTCTTAAAAAAATTCTTAAAAAAACAATTAAATTAG
TGATAGAAGAATTAAAAATGTCTATATTTTTTATTATAATATTATTAAAATTCTGTATTC
ATAAAGAATTTATATTTGTCAT--AAAAAAGAATT-AAATTGACAAT-TAAAATTTATTT
ACAATAAATT-TTTT----AAAGTCAAAAA-TTTAAAATTTTAATTAA-AAAAATTTTAA
TTATATATAAACAAATAAAATATATAATAAAAAAAATTAATTAATTTAATGAATTAATAA
TATATTTTTTTATAGCGTGCCAGC-AAATGCGGTTAAACGATTAATTTAAATTAA-GTTC
AAAATTTAAACTAAATAAA-AACA-AAAAAAAATTTT----TAAAGTAAAATTCAAAAAA
ATAAAT-----ATAGTTTATTGAGTTAAAAATTAAAAATAAAATTAATTGGATTAGATAC
CCAAGTAAAAAAATTTTTTAGTAATAAACTTATAAAGTTAAACT--AGAAATTTTTGGCG
GTAAAATATTATAGTTAAAGGGTCTTGATTATTTATAGAAAATACACATTAAAAAAAACT
TAAGATTTTTAATTTATTTATCTCCGT-----AAAATAAAATATTAATTT-TAATTAAAA
AAAAATTTTA-AAGAT------TACAGGTCAAGATATAATTTAAATCAAAGTTTAATTTA
GACACAAAAAA-AAAATATTTTA---AAAAA----GAATTTAATAGTAATAAATAGCAT-
TATAAAAATGATTA---TGAAATAATTATTTTATGTACATATTGCCCATCACTTTCATTT
TTAAAATGAAATAAGTTGAAACATAGTAGAAATATAAGAATATGTTTCT---AAATTTTC
TAAATA---CCCCCCGTATATTCAATTTCCAATTGAAAAGA-ATAAGAAAATA-------
AGTT---TT-AAAAAAATAAATTTACAAAATTTATTTA-TTAACTTAAAATAATAAAATA
AAAATATAAAGATATATAA-TTAATAAGA---CAACTTCTTTTCAAAAAAAGTATAGTAT
TTTATCATACCGAAACCGTGGAAAAAATGAACGAGTTCAAATAACAAAAAAAATCAATAT
TAACGTAAAAAAATCATTTAAAAAAAAGAAAAAATTAATTAGTATTATTATATATAAAAA
AAAACCGTACTCAATCAAAAAAATGAAGCTAAATAAAGAAGATATATACTCAATGTTAAA
TCCAGAAACTAACTCAGTCTCACTTTCAAGAAAATCAAATGGTAAACGGTTTATTTCACT
TAACGCAACTAAAACTAAAAGATAAATATAAATTAAAGAAAAAAAAATAATTGAACTTCT
AGAAAAGAAGTAAAAGTAAAAATTAAAAATATTTATTAAAATTAAAGGAAAAAAAAATAA
AAATATTAATCCAACTTCATATCTAATAATTTGAATCAAAACTCGAAATATTGATAAAAT
TGAGAAAAATCTATTTGATCTATAACTTAATAGTAAAAAGAAAAAAGCTATTAAAGAATA
AATTATAAAAAAAAAAAAAAAATTTATATAAAAATATGATATACTATTTGAAAAAGGATA
ATTTAATCTAATCAAAAAAAATATTATTAGTCCGAAAAAAATTATTAAAACTCAAAAATT
TTTTAAAATAAAATTTAATTTTAAAACTTTTTTTGTTAATAATTTGATAAAATCTATTAA
AGATTGAAGAAAACTATTTATAAAAAAAAAGTTAGGTCTCTTTCGATTATTAAGAACTCC
TAAAACTTTTCGTTCTATTAAAGTGATAAATATAATTCTTATAAGTAAAAAAAGTATTAA
TAAAAATTCAAAAATAAAAATTTTCAAAAGTG--AAAATATTCACAATATAAAATCTTAA
ATTTTATGCA--TTTTGCTTTTTTGAAAAATAA-AAATAAGTTTCAAAAACTTAAATAAT
TTTAAACTGATAGAGG---AAAAACCTTTTTTGTTTGCAACACAAAAA-TA----ATTCT
ATCAAGAAAAAAATTAATTAAAAAAATTTTAAACAACATTTTTTTTATTCCAACACCTTC
AAATATTAGATTAATATGAAATTTTGGATCTTTGCTAGGATTAAGAATAGTAATTCAATC
AATTTCAGGAATTTTTGTTTCTATACATTATTGTAATAATACTCTTTTAGCTTTCAACTC
TTATATTTTTTTAAGTAAAATTATTGAAAACGGAATAATTTTACAAATAACTCATGCTCA
TTTTTCATCTATTATTTTTATTATTATATATATTCATATTATAAAATCTTTACTAAATAA
ATCTTTTAATAAAAAACAAATGTGAATTTCAGGGAATTTAATATTATTTATAATTATAGG
ATCCGCTTTTATTGGGTATGTTTTACCTTGAGGACAAATATCTTTTTGGGGAGCAACAGT
TATTACTAATATTTTATCTTCAATTCCATTTTTAGGAAAAAAAATTGTTTTTTGAGTTTG
GGGAAGATTTTCCGTTGATAATCCTACATTAAATCGATTTTTTTCTTTACATTTTTTAAT
ACCTTTAATAATTTTAGCTATATCAATAATTCATTTATCTATTCTTCATGAAAAAGGCTC
ATCTAACCAAATAGGATTAAATTCAAGAAAAGATAAAATTTATTTTAATAAAAGATTTAT
ATTTAAAGATTTAATTTCTTTAATATTAATAGTAATATTTTATTGCTTAATATTATCATT
TTTTATTGATTTTCATTTTAGAATAGCAAAGGAAAATTTTTTTCCAGCTGATCCTTTAAA
TACACCTTTACATATTAAACCTGAATGATACTTTATATTTGCTTACGCAATTTTACGATC
TGTACCAAGAAAAATTGGAGGAATTTTGAGATTATTAATTTTATTTTTATTATTTATTTT
ATTAATATTTAATAAATCAAATTATTCAAAATTTTTTTTTAAAAAAAAAATATTAATTTT
TATTTTTTTAACCTGTTTTATTATTCTTACTAATATAGGTTATAAATTAATTGAATACCC
TTTTACAGAAATTTCATTATTTTTTGGTATATTAATTATTTTAATTTTACCTTTAATATA
AAA---GTTT-GAATAAAATTTATTTTCAAAATAAA-TTTTTAACTTT-AAG--AAAAAA
T-AATTTGCAAAATTATTTT---AAA-TTCAACTTAAAAATAATTCTATTTTTTTATTTT
TTGACAATAAATTTTAATCCAATAAGAGTAGTAATTAACTTCTCATTTTTTTTATTAATT
TTAATAATAAATTTTTTAATTTATAATAATGACAAATGAATAATAATACTTTTAATTATT
TTTATAGTTGGGGGAATAATAATTTTTGTTTCCTTAATTTGTTGTACTATAAAATTTAAT
TTATTAAATAAAAAAAAAAATTATTTGATCATTTTTTTATTTACATTTTATTTATCATTA
GTAATTATAGATAATTCTTTTTCAATTTCATTGACCTTAATAAATAATATATTTATATTC
TTTTTTTGTTTTTTAATTATTATAATAATATTTTTTTTAAAAAATA-----TTTTATTCA
AAAAACAAAAAAATATTAAAATATATGTCATTTATATATATATTTTTGTTTTCCAACAAC
ATAATTTTTCTATTTTTAGTAATATTTATTTATTTAATTTTCTTAGAAAATTTTATTAAT
TGTATAATAATATTTATAACAATAATTATAATAAAAATAATTTTATTTAGTGTAAAAGAA
AAAATGAATAATTACTTTTTTTTTATAAAAAAAAAGATTATTATATTAATAATAATTATA
TTATTAATATTTTTTTATACAAAAAAAATAATTAACTTTTACATTTATTTTGAATTAATT
TCGTTAATAATTTTTTCTTTAATTTTTTTTTCTAGATTTTCAAATCAACGACTAAAAGCA
AGAATCTATATTTTTATATTTATAGGGATAAGAACTTTTCCTATGTTAGTAATATTTTTC
TTTTTAAATGAAAACACAATATTATTAATTTTTTTTTTAGGATTTTTAATTAAAATTCCT
ATTATGTTTTTTCATTTATGACTTCCTAAAGCACATGTAGAAGCAAATTTTTATGATTCA
ATAGTTTTGGCGAGTTTATTATTAAAATTAGGAGGGTATGGAATTATAACTTTAAATTTA
ATCAAAAAAATCAATTTTTTTTTTATATGAACCTTAATAAGAATTTTTTTTTTATCAGTT
AGAATGATTTTTTTGATAGATTTAAAAATAATTTTCGCCTACTCATCAATTATTCATATA
AATGGAATAGTAATAATATTATTAAGAAATAATTTTTTTACAGAAAAAATATTTGTTATT
ATAATAATTAGTCATGCAATTAGATCTTCAATAATATTTTATATTATTGGAGTAATTTAT
GAATTTACATTTTCACGAATAATAATGATTAATAAAAGTTTTATGATTAATAATCTAATT
TTATTTATAATTATTTTTTTTACTTTATTTGTTAATATAGCAATACCTCCTTTTATAACT
TTTTTTTCAGAAATATATATATATATATCCTTAATTAATTATA---GAAAAAAAATAATA
ATTATTCTTATTTACATATTATTAGTGTCAGTAATGTTTAACCTTTTAGTATTAAAAAAT
ATAGGGATAAGAAATATAAACAAATTTTTTAAAATTAACCAAGTAAAAACAAAAAATTTA
TTTTTGTTAAAAGAACATATAATATTACTTTTATTTATATA-------ATTGGAATAGTT
TATACAAAAATATTAAATTGTGAATTTAAAGAAGT-TTTTCAATAATTATTTTTATTAAT
ATATTTAAAATTTTTTTGATAACGTCTTTAATTATATCTTTAATAATGATTAATAATACT
TTTTTAATAAATTTTCAAATATTAATTA---TTTTAAACGAAATATTTTTAAACCTTTAT
AAAAATTTTATATTAGTGTTAGACATATATTCATTTTCTTTTTTCTTTATTGTATCAATT
GTTGTTTTTAATGTATTAAGATTCATAAATATTTATATAAATTCTAACAAAAATATAAAA
GTTTTTTTTTTTATAACAAAAATTTTTATTATTTCTATATTTTTACTTGTATTTTCATTT
AATTTATGAACAATAATTTTAGGTTGGGAAGGTTTAGGAATAAGATCTTTTTTTTTAATT
TTTTATTACAACAATTTTGAGAGATGAAAAAGAGCAATTAAAACATTTATTAATAATAAA
ATAGGGGATTGTTTAATTTTAATATCTATAATTTACTCAACTATAAATTTAAATTCATTT
AAAATAGTTACATTAATATTCTTAATTT---CAATAATAACAAAAAGTGCACAATATCCA
TTTATATCATGGTTACCTATAGCTATAGCCGCCCCCACTCCAATTTCAGCAATAGTTCAT
AGTTCAACTCTTGTAACAGCAGGGTTATTTATTATATTTCGTTTAATTAATAATTTTTTT
ACAAAAACAAATTCAAATCTAATTGTCAATTTATGCTTATTATCAATATTTGTTAGAGGT
ATAAAAGCTGTAAGAGAAAAAGATATAAAGAAAATAATTGCTTTATCAACATTAAGACAA
ATTGGATTAATTTTTTTTTTTTTAATTAATAACATAAAAATTATTGCATTTATTTATATA
TGTAATCATGCTTTATTTAAATCTCTAATTTTTATTAATATAGGTTTTATAATGATAAAT
AACTTTTCAAATCAATTGAAATTCAATATATTTAATAAAAATATGTGTTCAATCTTTATT
TTATCATATAAAATTTCTTGTTTAAACTTAATAAATTTGTCTTTTTTTTCATCTTTTTTT
ATTAAAGAAAAAATATTAATAAATTTAAGATCAAATTTTTTTAGTATAATAAAATTCATC
ATTTTTTTAGTAAGAAGCTTCTTTACTATAAACTATAGAATTAAAATAATATTCTTTTTT
AATAGAAAAAACTTTAAAATTAAAAGAAATAATGAATTTAAAACAAAAAATTATTATAAA
TCACTTTTTTTAATAAATATCTTTTCAATTTGTTATAGAAGATTCATAATAGAAATAATT
TTATTTGTTGATATAATAAATCTATTAATTATAATATTTTATTTAATTTCAATAACAATA
AATTACAAAATTTATTCAATAAGTTTTAGTTTTATTAATTCTTTAGCTTATACAGAATTT
AGTATATATATTTATCCTTTTAAAATAATAAAATATAGTTTAGATATTAATGAGTTATGG
ATAGAAAAGATTTCTCTAAACTTTTATTTTTTAATAAAAAATAAAATTATTTTTAAAACT
TTCAACATAAATTTTAATTTAATTATAATATTATTAATTATTTTAATATTTATTTAA---
-TTTAT-AATACTAAATTTAAGTTATATAAAACTATTTACTTTCAAAGTAAAATAATTTA
TTTAGAATATTAAATTTATTATTAATATATTATTTTATATTTATTTTTATAGTATTTATA
TATAGAAATATAATTATAATTTGATTTTATATAGAAATAAGTTCAATAATATTTTATATT
ATATTAAATAAATTAAATAATAATAAAGAGATTAATATTATTTATTTTATTATTCAAGAG
ATAAGATCAATTATAATGATTTATATATATATAATTAATAATTTATTTTTATTGAATTTT
TTTATTTTATTAAAGATAGGGGTTCCCCCTATACATAATTGACTATTAAAAATTTCAATT
TTTTTAAATTGAAAAATTTTATATATAGTTATAAACTTTCAAAAGATTATCCCACTTAAT
TTTATTTACATATATATATGTAATTCATGGTCAATAATAATCATTTTGAATCTATTTATA
ACTACGTTTTTTTTGTTTAATGCTTTTAATAATAAGTATTTATACTCAATTATTTCATTA
AACTCATTAAGATGAATTATTTTATTAATATTTTTTAACAAAATATTCATATTAATATAT
TTATTAATATATTTTTATTTTAACTTTTTTTTTTTAAAAAGTTTAATAAACAACAATAGC
AAAAATTTTTTTAATATATTAAATTTTAAGATATTATTTTTTTTCGTTTTATTAAACATA
ATTTCTTTTCCTCCAACAATTATATTTTTATTGAAAATTAAAATTATCTTTTTATTAAAA
ATTTATAATTTAACAAAATTTATTTTAATTTTTATAATTTTTATTATA-TTAGTTTTCTC
AA-TAGTATTTTTTATATTTTTTTTAAATCATTTTTTTGTAATGGAGTGGTTAAAA--GA
AAAAATTAATATTAAATTTAACATAATTCTTTATTTTAATTTAATATTTATATTTTTATT
TAGGAGTAAGCTAT-----------AT-AAGCTAAAGGATTCATATTCCTTTGAATTTTT
CCTAAAATA-ATAA--GAAAATATTTTAAAGCTGCTAACTTTAAATTTAATAATTTCTTT
AAGCTCTAATTTTATTAAAAAT--AAAATTTACAATTTTAATTTTATT-AGAAAAA---A
AAGTAATA-TTTAGTTATTGATAATTAACTTT-CAGAAATTTACTA

#Tetranychus_urticae_Red
ATAAAATGAATTATATCAACAAATCATAAAAATATTGGAACTATGTATTTTTTATTTAGA
TTATTTTCAGGACTTATAGGAACTTCAATAAGAATTATTATTCGATTAGAACTAATAACA
CCAGGATCATTAATTCAAAATGATTTCATTTATAATTCAATAGTTACAACGCACGCTATA
ATTATAATTTTTTTTATAGTCATACCAGCTATAATTGGAGGATTTGGAAATTGATTGATT
CCTTTAATAATTAATACTGTAGATTTATGTTTCCCGCGAATTAATAATATAAGATTTTGA
CTACTAATTCCTTCTTTAATACTAATAATTTCTTCATCTATAAAAAGTGTTTTAAATGGG
GTGGGTTGAACAATATATCCCCCCTTAACTTCAATTCAATATTTTATATCTTCCTCTATT
GAAATAATAATTTTTTCTTTACATATTGCAGGAATTTCTTCAATTGCTAGATCTATTAAT
TTTATTTCAACTATCCTATTAATAAAAAATAAAAATTATTTTTTAAGAAATTTAACTTTA
TTTTCTCTATCAATCTTAATTACTACATTTTTACTTTTATTAGCATTACCTGTCTTAGCA
GGAGCAATTACAATAATTTTAATAGATCGAAATTTTAATACATCATTTTTTGATCCAAGA
GGAGGAGGAGACCCAATTTTATATCAACATTTATTCTGATTTTTTGGTCACCCAGAAGTT
TATATCTTAATCCTACCAGGTTTTGGAATAATTTCACATGTTATTAGTTATAACTTAGGT
AAAAAAGAAGTTTTTGGTAAAATTGGTATAATGTTTGCTATAATATCAATTGGTTTATTA
GGATTTATTGTTTGAGCACATCATATATTTACAGTAGGTATAGATGTTGATACTCGA---
GCTTATTTTACAGCTGCCACTATAATTATTGCTATCCCTACTGGAATTAAAATTTTTAGT
TGATTTACTACAATTTTAAATTCTCATATTAACTTTAATATTTCTATATATTGATCAATA
GGATTTTTAATTATATTTTCTATTGGAGGATTTACAGGAATTGTAGCTTCAAACTCATGC
TTAGATATTAATTTACATGATTCATATTATATTGTAGCTCATTTTCATTATGTATTATCA
ATAGGAGCCGTATTTGCCATTTTTAGAGGATTATTTTTATGAATTCCATTAATATATAAT
ATATATTTTAATAATAATATTTTAAAAATTCATTTTTGATCAAGAATAATTGGAGTAAAT
TTAACTTTTTTTCCACAACATTTCCTAGGTTTAATAGGTATACCTCGACGATATTCTGAT
TTTTTAGATTCTATATATATATGAAATTTTATTTCATCGATAGGGTCATTAATAACTTTT
TTTTCTATTATTTTAATGCTATATATTTTTATAGAAAGATTTTTAATAAATAAAATTATT
TTTATATTTGAAAGAAATATAAATAATGCAGAATTTTTATTTTTTTCTCCAATTAATAAT
CATACAATAATAGATTATAATATAATTTTTTTAAATAAATAGAATAAAATAATTTAATTA
GTCTCAAAAA--TTAATTTAAATA---TTTTATGATCATTTTTTTATTTATAATTTTATT
TATAATTATTATGCTTTTATCATTATATTTAATATTTTACAAAAACGAAAATATAATAAA
CTATAATTTTTCATCAATATATGAGTGTGGGTTTATAAATATAACTTTTTCTCGATTCTT
TTTTTCAATAAATATGTTTATTTACTTAATTCTTTTTATTGTTTTAGATATAGAAATTTT
TTTCTTAAGACTAATAGTTTTTTACGAAATAAGATTTTTAATTATTTTAAATACATTTAT
TTTTTCAATAATTTTATTAATAATTTATGAATGATTCTCTATAAGATTAAATTGATTTAT
TAAATAA-TTTAAAAGAAGCTT--AAAGCATTTTGTTGTTAACAAAAAGTAGAAAA--TA
--TTTTTTTCCTTTTAAA------TTTAAGATAAACTT-------AAAGAAAAAATAAAT
TGACAATTTAAATGAAATTATC----TTTTTCATTAAAGTATT--AAATATATTAAGTTT
AGAACTTAAA---GATTAAAA-TGAAATAATTCTGTAATTTAATTTTT-AAAAGA--ATG
AAAATCTTTTTTAACAGAATTAA--TTAA---TT--ATAATTTTTTGATTTTTTTTAAT-
-AATTTAATATTTTAAA----------TAAA--T---AATTTTTTTTT-----AACTTTA
TACCTTTTGTATAAGGAAAAATTT--ATTAATAATTAAAAT-TATTAACA-TTT-TCTCG
AAAATT-ATTAAAATAAAAATTTAATAAAATATAGAAATAAAAA----TTTTTATTTATG
TTATATAAATGAAATAATA--TAACTAGTTATTTAAAACAAAAA---TTTAGAAAAGCTA
AAAAAA-TTTAA-CTTTTAAA--AAACA-TTTT-AAAAGAAAATTCAAA----TTA--TT
CTCTTTTTATAAAACAAAATTTATTTGTTTAAGTTTAAAGTAAAAATAATAAATTTATTT
TT---TTATAAAATAATTTTATTAGTAGAAAAAAAAATG--AAAAAAATTATTTAAAATA
TAAAATTATATTAA---TAAAAAAAA--TAATATTTTTTTAAATC--AAA-TTT-TTTA-
--ATTTTTAACAAAATATCA-TCAAT-AAAATTTTATTGTAAA-TTCTGCTCAATGAAC-
TTTGTAAATAGCCGA-TT-AATCGCTAAGGTAGCATAATCACTTGTTTCTTAATTAGAAA
CTTGAATGAAAGGATAAAAAAAAACTTTAATAAAATATTCTATTTTAATATCAAAATTTT
ATTATTAATGAAAATATTAATATATTTTT-TTAGACGGAAAGACCCTAAGAATCTTTCTT
T--AACAAAAAGTTTTTTGGGAGAAAAATTAATTTTAATGTTTTAACATTTTATTGTAAA
GAACTTTATTTAAAGATTAAGTAAAAAGATACTCTAGGGTTAACAGGATAAAAATTAATT
AAAGAACAAATTTATTAATATGTTATTACCTCGATGTTGGTTTTA-TAAAACTAAAAATT
GCAATAAATTTTTTTAGTTAGTCTGTTCGACTATAAAAATATAACTTGAACTGAGTTCAA
ATCGGTGAAAACCAGATTGGATCTTATCTAAAAAAAATTATTTTAAGAATAGTACGAAAG
GAAAATCTTAAATATATAATTATA---------TTTGATAAATAAAAGTTTTGATTTCGA
ATCAAAAGTATACTAATCAA-TAAAAAAATATTAAT---TTTTAT------AAAAA-TTT
GACTTAAAACTTGATTTTGAACGAGAAATAGAAAAAATTATAATTATACCAATTAATGTT
CTAAAAACACTTAAAAAAATCATAAATAAAAAAAAAAAATTAAATAAATTGAAATAAATG
ATTAAAGATAAAATAATCATTAAAATATCTAATACAATTATTAATAAAAATATATTGTTT
AAAAAACATAAAATAAAAAAAAATATTAAAAAAATGTAAACTAA----AATTCAGA---T
AAAAAAT-ATTAAATCCAAATTAATACAAATTAAATCTGTACTCCAATTAAA-ATTACAT
CTTCAATGTAAATATTTTAAAGAGTTTAAT----TATTAAAATAATAAAATAAGGTAAAT
ACTCCAATTCAAATATAATCAACAAAATGTCAATATCAAACTCTAAACTCATAATTTAAA
AAAAAATATAATCTATTATTATTAAAAATTAAAAAAAAAAAAGTTATTACTAAACCAATT
AAACCTAAAACTACATGTGAAGCATGTAAAGAAGTAGTAAATAAAAAAGAAGATCTAAAA
ATTCTATCATTAAAATTAAAATTCAGTTTTATAAAATAACTTCTTATTTCTAAAATTTGT
ATATCAATAAACAAAATCCCTATAATTATACAGTAAAATAAATATATCAGTGTTTTATGC
TTAAAATTTTTATTTAAAAATCTATTATGTCTAATCATAATAATTAAACTTGAACTTAAT
AAAATTGAAGTACCAAAAATAATTATTCTTGTTGGATTAGCAGGAGAAATACCCTTAGGA
GGTCAAAAGTTTCCTATAAACATATTTGGACTGTAGGCGTTATGAATATAACCTCAAAAT
AAAGAAATAAAAACTATTAATTCCGAAACAATAAATAATGTAAATCCATTAGTTAAAATG
TTTATTTTTTTTTTTATAAAAGAACCAAAAAAAAAATTCTCATTTTTTA----ACAAAAA
AAAAAAATTTATTAACAAAAAATACATGAATAAAAGAGAAGATAAAAAAAAAAATACTCA
TCTCATTAAATTTCAAAAAAAATTATTTATTCTATTAAATATAAAAAAAACTATTAAAGT
AAAAAAGAAAGGGCCATAACTTAATTTAATCATAGTTAAATTATTTAATGTCAT-----A
AATTTCTTCAATATATAAACTTAAAAGAGTTACAACAATATAAGCTTGAATAAAACTAAC
TAAAAATTTTATAAGTATATATGCATATATTAAAAAAAAAAAAAAAATATTTTGTATT--
-AAAATTACTGATCTAATTAATGAAACTAATACATGCCCTGCAATTATATTAATAGATAA
TCGTAAAAATAAAGTTAAAGGACGAATAAAAAATCTTATTAGTTCAATTAAAATTATTAT
AGGAATTAAAAGTAAACTTGTTGATATAGGTAATAAATGAATTAAAAAAGAATTTTTAGA
CTTTGTTAAATTTAAAATTAAAATAGGAAGTCAAAAAGAAAAAATTAAAAAAATATTTAA
ACTAATTTGACTAGTAAGTCTAAAACTATAAAAATTTAATCTAATAAAATTTAAAAGAAA
AATTAGAATAAAAACTAATTTAAATATTAAATGATAAGAAATATTTTTTTCTATAAAAGA
AAAAAATGTTTTAATAAAAACAAAAAAAGTATTTAATTTAAATTTTATAAAGAAAAAAAA
AAATATGTAAATATTAATTAATAAAAAAGAAAAAAAAAAGAAATTTTTTACATCAAAAGA
AGAAAAAAGATTATTTAACATAAATTTTTATTATTGAATTAAAATAAAAACTTTTTTTTT
CAAAAATGTTTATTAAAGAATATAAATATATAATCAAAAAAAAAACTAAGAGTAAAATTA
AAATTCAATTTATTGGAGAAATTTGATATATTCATCAAAAGATTTTA--TCTATAATTAA
CTTAAGAAGTTAATGCTTT-AATCAGCCATTTGATGA-A-AAATTAAATTTTATTTAAAT
TTAAAGATAATACTCTAATAGGTATAAAACTATGATTGATACCACAAATCTCTGAACATT
GACCTTTTAATAAAATTCTTTTATTACAATTTAAAAATATTATATTTAAGCGACCAGGAA
CTGCATCTATTTTTCTTATTAAACTAGGAACAGTTCATGAGTGTAAAACATCGTTTGAAG
ATAATAAAAGACGAATAAATTTATTTCTAGGAATAATTAAAGAGTTTCTAGTATTTATAC
AACGAAGAAATATACTTCTTTTAATATATCTTTCAGTTAAATTTATTCTAGGATATTCAT
ATGTTCAATATCATTGATTTCCTATAATTTTTACATCTAAAAAAGAAAACTTGTTTTCTT
CATAACAATATAATAAAAATATAGAAGGTAAAGAAATAATTAAAATAATAAAAGAAGGAA
TAATTGTTCAAAATAATTCTAACTCATTTCTTTCATTTGAAAATAATATAGAATTTTTAT
TTATAATAGAAAAAAAGATTAAAATTCTTAAAAAAATTCTTAAAAAAACAATTAAATTAG
TGATAGAAGAATTAAAAATGTCTATATTTTTTATTATGATATTGTTAAAATTCTGTATTC
ATAAAGAATTTATATTTGTCATAAAAAAAAAAAT-CAAATTGACAAT-TAAAATTTATTT
ACAATAAATT-TTTT----AAAGTCAAAAA-TTTAAAATTTTAATTAA-AAAAATTTTAA
TTATATATAAACAAATAAAATATATAATAAAAAAATTTAATTAATTTAATGAATTAATAA
TATATTTTTTTATAGCGTGCCAGC-AAATGCGGTTAAACGATTAATTTAAATTAA-GTTC
AAAATTTAAACTAAATAAA-AACA-AAAAAAAATTTT----TAAAGTAAAATTCAAAAAA
ATTTAT-----ATAGTTTATTAAGTTAAAAATTAAAAATAAAATTAATTGGATTAGATAC
CCAAGTAAAAAAATTTTTTAGTAATAAACTTATAAAGTTAAACT--AGAAATTTTTGGCG
GTAAAATATTATAATTAAAGGGTCTTGATTATTAATAGAAAATACACATTAAAAAAAACT
TAAGATTTTTAATTTATTTATCTCCGT-----AGATTAAAATATTAATTT-TAATTAAAA
AAAAATTTTA-AAATT------TACAGGTCAAGATATAATTCAAATCAAAGTTTAATTTA
GACACAAAAAA-AAAATATTTTAAACAAAAA----GAATTTAATAGTAATAAATACAAT-
TATAAAAATGATTA---TGAAATAGTTATTTTATGTACATATTGCCCATCACTTTCATTT
TTAAAATGAAATAAGTTGAAACATAGTAGAAATATAAGAATATGTTTCT---AAATTTTC
TAAATA---CCCCCCGTATATTCAATTTCCAATTGAAAAGA-ATAAGAAAATA-------
AGCT---TT-AAAAAAATAAATTTACAAAATTTATTTA-TTAACTTAAAATAATAAAATA
AAAATATAAAGATACATAA-TTAATAAGA---CAACTTCTTTTCAAAAAAAGTATAGTAT
TTTATCATACCGGAGCCGTGGAAAAAATGAACGAGTTCAAATAACAAAAAAAATCAATAT
TAACGTAAAAAAGTCATTTAAAAAAAAGAAAAAATTAATTAGTATTATTATATATAAAAA
AAAACCGTACTCAATCAAAAAAATGAAGCTAAATAAAGAAGATATATACTCAATGTTAAA
TCCAGAAACTAACTCAGTTTCACTTTCAAGAAAGTCAAATGGTAAACGGTTTATTTCACT
TAACGAAACTAAAACTAAAAAATAAATATAAATTAAAGAAAAAAAAATAATTAAATTTCT
AGAAAAAAAGTAAAAGTAAAAATTAAAAATATTTATTAGAATTAAAGGAAAAAAAAATAA
AAATATTAATCCAACTTCATATCTAATAATTTGAATTAAAACTCGAAATATTGATAAAAT
TGAGAAAAATCTATTTGATCTATAACTTAATAGCAAAAAGAAAAAAGCTATTAGAGAATA
AATTATAAAAAAAAAAAAAAAATTTATATAAAAATATGATATACTATTTGAAAAAGGATA
ATTTAGTCTAATCAAAAAAAATATTATTAATCCGAAAAAGATTATTAAAACTCAAAAATT
TTTTAAAATAAAATTTAATTTTAAAACTTTTTTTGTTAATAATTTGATAAAATCTATTAG
AGATTGAAAAAAACTATTTATAAAAAAAAAGTTAGGTCTCTTTCGATTATTAAGAACTCC
TAAAACTTTTCGTTCTATTAAAGTAATAAATATAATTCTTATAAGTAAAAAAAGTATTAA
TAAAAATTCAAAAATAAAAATTTTCAAAAGTG--AAAATATTCACAATATAAAATCTTAA
ATTTTATGCA--TTTTGCTTTTTTGAAAAATAA-GAATAAGTTTCAAAAACTTAAAGAAA
TTTAAACTGATAGAGG----AAAACCTTTTTTGTTTGCAACACAAAAA-TA----ATTCT
ATCAAGAAAAAAATTAATTAAAAAAATTTTAAACAACATTTTTTTTATTCCAACACCTTC
TAATATTAGATTAATATGAAATTTTGGATCTTTACTAGGATTAAGAATAGTAATTCAATC
AATTTCAGGAATTTTTGTTTCTATACACTATTGTAACAATACTCTTTTAGCTTTTAACTC
TTATATTTTTTTAAGTAAAATTATTGAAAACGGAATAATTTTACAAATAACTCATGCTCA
TTTTTCATCTATTATTTTTATCATTATATATATTCATATTATAAAATCTTTACTAAATAA
ATCTTTTAATAAAAAACAAATGTGAATTTCAGGGAATTTAATATTATTTATAATTATAGG
ATCCGCTTTTATCGGGTATGTTTTACCTTGAGGACAAATATCTTTTTGAGGAGCAACAGT
TATTACTAATATTTTATCTTCAATTCCATTTTTAGGAAAAAAAATTGTTTTTTGAGTTTG
AGGAAGATTTTCTGTTGATAATCCTACATTAAATCGATTTTTTTCTTTACATTTTTTAAT
ACCTTTATTAATTTTAGCTATATCAATAATTCATTTATCTATTCTTCATGAAAAAGGCTC
ATCTAACCAAATAGGATTAAATTCAAGAAAAGATAAAATCTATTTTAATAAAAGATTTAT
ATTTAAAGATTTAATTTCTTTAATATTAATAGTAATATTTTATTGCTTAATATTATCATT
TTTTATTGATTTTCATTTTAGAATAGCAAAAGAAAATTTTTTTCCAGCTGACCCTCTAAA
TACACCTTTACATATTAAACCTGAATGATACTTTATATTTGCTTACGCAATTCTACGATC
TGTACCAAGAAAAATTGGAGGAATTTTGAGACTATTAATTTTATTTTTATTATTTATTTT
ATTAATATTTAATAAATCAAATTATTCAAAATTTTTTTTTAAAAAAAAAATATTAATTTT
TATTTTTTTAACCTGTTTCATTATTCTTACTAATATAGGTTATAAATTAATTGAATACCC
TTTTACAGAAATTTCATTATTTTTTGGTATATTAATAATTTTAATTTTACCTTTAATATA
AAA---GTTT-GAATAAAATTTATTTTCAAAATAAA-TTTTTAACTTT-AAG--AAAAAA
T-AATTTGCAAAATTATTTT---AAA-TTCAACTTAAAAATAATTTTATTTTTTTATTTT
TTAACAATAAATTTTAACCCAATAAGAGTAGTAATTAACTTCTCATTTTTTTTATTGATT
TTAATAATAAATTTTTTAATTTGTAATAATGACAAATGAATAATAATACTTTTAATTATT
TTTATAGTTGGAGGAATAATAATTTTTGTTTCCTTAATTTGTTGTACTATAAAATTTAAT
TTAATAAATAAAAAAAAAAATTATTTGATCATTTTTTTAATTACATTTTATTTATCCTTA
GTAATTATAGATAACTCTTTTTCAATTTCATTGTCCTTTATAAATAATATATTCATATTC
TTTTTTTGTTTTTTAATTATTATAATAATATTTTTTTTAAAAAATA-----TTCTATTCA
AAAAACAAAAAAATATTAAAATGTATGTCATTTATATATATATTTTTGTTTTCCAACAAC
ATAATTTTAATATTTTTAGTAACATTTAAGTATTTAATTTTCTTAGAAAATTTTATTAAT
TGTATAATAATATTTATAACAATAATTATAATAAAAATGATTTTATTTAGTGTGAAAGAA
AAAATAAATAGTTACTTTTTTTTTATAAAAAAAAAGATTATTATATTAATAATAATTATA
TTATTAATATTTTTTTATACAAAAAAAATAATTAACTTTTACATTTATTTTGAATTAATT
TCGTTAATAATTTTTTCTTTAATTTTTTTTTCTAGATTTTCAAATCAGCGACTAAAAGCA
AGAATTTATATTTTTATATTTATAGGGATGAGAACTTTTCCTATATTAGTAATATTTTTT
TTTTTAAATGAAAACACAATATTATTAATTTTTTTTTTAGGATTTTTAATTAAAATTCCT
ATTATATTCTTTCATTTATGACTTCCTAAAGCACATGTAGAAGCAAATTTTTATGATTCA
ATAATTTTAGCGAGTCTATTACTAAAATTAGGAGGGTATGGAATAATAAATTTAAATTTA
ATCAAAAAAATCAATTTTTTTTTTATATGAACTTTAATAAGAATTTTTTTTTTATCAGTT
AGAATAATTTTTTTAATAGATTTAAAAATGATTTTTGCCTACTCATCAATTATTCATATA
AATGGGATAGTAATAATGTTATTAAGAAATAATTTTTTTACAGAGAAAATATTTGTTATT
ATAATAATTAGTCATGCAATTAGATCATCAATAATATTTTATATTATTGGAGTAATTTAT
GAATTTACATTTTCACGAATAATAATGATTAATAAAAATTTTATGATTAATAATCTAATT
TTATTTATAATTATTTTTTTTACTTTATTTGTTAATATAGCGATACCTCCTTTTATAACT
TTTTTTTCAGAAATATATATATATATATCTTTAATTAATTATA---GAAAAAAAATAATA
ATTATTCTTATTTACATATTATTAGTATCAGTAATATTTAACCTTATAGTATTAAAAAAT
ATAGGGATAACAAACATAAACAAATTTTTTAAAATTAACCAAATAAAAACAAAAAATTTA
TTTTTATTAAAAGAACATCTAATATTACTTTTATTTATATA-------ATTGGAATAGTT
TATACAAAAATATTAAATTGTGAATTTAAAGAAGT-TTTTCAATAATTATTTTTATTAAT
ATATTTAAAATTTTTTTAATAACGTTTTTAATAATATCTTTAGTAATGATTAATAATACT
TTTTTAATAAATTTTCAAATATTAATTA---TTTTAAACGAAATATTTTTAAACCTTTAT
AAAAATTTTATATTAGTGTTAGATATATATTCATTTTCTTTTTTCTTTATTGTGTCAATT
GTTGTTTTTAATGTATTAAGATTAATAAATATTTATATAGATTCTAATAAAAATATAAAA
GTTTTTTTTTTTATAACAAAAATTTTTATTATTTCTATATTTATACTTGTATTTTCATTT
AATTTATGAACAATAATTTTAGGTTGAGAAGGGTTAGGAATAAGATCTTTTTTTTTAATT
TTTTATTACAACAATTTTGAGAGATGAAAAAGAGCAATTAAAACATTTATTAATAATAAA
ATAGGGGATTGTTTGATTTTAATATCTATAATTTACTCAACTATAAATTTGAATTCATTT
AAGATAGTAACCTTAATATTTTTAATTT---CAATAATAACAAAAAGTGCACAATATCCA
TTTATATCATGGTTACCTATAGCTATAGCTGCCCCAACTCCAATTTCAGCAATAGTTCAC
AGTTCAACTCTTGTAACAGCAGGGTTATTTATCATGTTTCGTTTAATTAATAATTTTTTT
ACAAAAACAAATTCAAATATAATTGTTAATCTATGCTTATTATCAATATTTATTAGTGGT
ATAAAAGCTGTAAGAGAAAAAGATATAAAAAAAATGATTGCTTTATCAACATTGAGACAA
ATTGGATTAATTTTTTTTTTTTTAATTAATAACATAAAAATTATTGCATTTATTTATATA
TGTAATCATGCTTTATTTAAATCTCTAATTTTTATTAATATAGGTTTTATAATAATAAGT
AACTTTTCAAATCAATTAAAATTTAATATATTAAATAAAAATATATGTTCAAACTTTATT
TTATCATATAAAATTTCTTGTTTAAACTTAATAAATTTGTCTTTTTTTTCATCTTTTTTT
ATTAAAGAAAAAATATTAATAAATTTAAGATCAAATTTTTTTAGTATAATAAAATTTATC
ATTTTTTTAGTAAGAAGTTTTCTCACTATAAACTATAGAATTAAAATAATGTTCTTTTTT
AATAGACAAAACTTTAAAATTAAAAGAAATAATGAATTTAAAACAAGAAATTATTATAAA
TCACTTTTTTTAATAAATATCTTTTCAATTTGTTATAGAAAATTAATAATAGAAATAATT
TTATTTATTAATATAATAAATCTATTAATTATAATATTTTATTTAATTTCAATAATGATA
AATTACAAAATTTATTCAATAAATTTTAATTTTATTAATTCTTTAGCTTATACAGAATTT
AGTATATATATTTATCCTTTCAAAATAATAAAATATAGTTTAGATATTAATGAATTATGG
ATGGAAAAGATTTCTCTAAACTTTTATTTTTTAATAAAAAATAAAATTATTTTTAAAACT
TTCAATATAAATTTTAATTTAATTATAATATTATTAATTATTTTAATATTTATTTAA---
-TTTAT-AATACTAAATTTAAGTTATATTAAACTATTTACTTTCAAAGTAAAATAATTTA
TTTAGAATATTAAATTTATTATTAATATATTATTTTATATTTATTTTTATAGTATTTATA
TATAGAAATATAATTATAATTTGATTTTATATAGAAATAAGTTCAATAATATTTTATATT
ATACTAAATAAATTGAATAATAATAAAGAGATTAATATTATTTATTTTATTATTCAAGAG
ATAAGATCAATTATAATGATTTATATATATATAATTAATAATTTATTTTTATTGAATTTT
TTTATTTTATTAAAGATAGGGGTTCCCCCTATACATAATTGACTATTAAAAATTTCAATT
TTTTTAAATTGAAAAATTTTATATATAGTTATAAACTTTCAAAAGATTATCCCACTTAAT
TTTATTTACATATATATATGTAATTCATGGTCAATAATAATCATTTTGAATCTATTTATA
ACTACGTTTTTTTTGTTTAATGCTTTTAATAATAAGTATTTATACTCAATTATCTCATTA
AACTCATTAAGATGAATTATTTTATTAATATTTTTTAACAAAATATTCATATTAATATAT
TTATTAATATATTTTTATTTTAACTTTTTTTTTTTAAAAAGTTTGATAAAAAATAATAGT
AAAAATTTTTTTAATATATTAAATTTTAAAATATTATTTTTTTTCGTTTTATTGAACATA
ATCTCTTTTCCTCCAACAATTATATTTTTATTGAAAATTAAAATTATCTTTTTATTAAAA
ATATATAATTTAACAAAATTTATTTTAATTTTTATAATTTTTATTATA-TTAGTTTTCTC
AA-TAGTATTTTTTATATTTTTTTTAAATCATTTTTTTGTAATGGAGTGGTTAAAA--GA
AAAAATTAATATTAAATTTAACATAATTCTTTATTTTAATTTAATATTTATATTTTTATT
TAGGAGTAAGCTAT-----------AT-AAGCTAAAGGATTCATATTCCTTTGAATTTTT
CCTAAAATA-TTAA--GAAAATATTTTAAAGCTGCTAACTTTAAATTAAATAATTTCTTT
TAGCTCTAATTTTATTAAAAAT--AAAATTTACAATTTTAATTTTATT-AGAAA-----A
AAGTAAAA-TTTAGTTATTGATAATTAACTTT-TAGAAATTTACTA

#Tetranychus_pueraricola
ATTAAATGATTTATATCAACAAACCATAAAAATATTGGAACTATGTATTTTTTATTTAGA
TTATTTTCAGGATTAATAGGAACATCTATAAGAATTATTATTCGATTAGAATTAATAACA
CCAGGATCTTTAATTCAAAACGATTTTATTTATAATTCAATAGTTACAACACACGCTATA
ATTATAATTTTTTTTATAGTGATACCAGCAATAATTGGAGGATTCGGAAATTGATTAATT
CCTTTAATAATTAACACTGTTGATTTATGTTTTCCACGAATTAACAATATAAGATTTTGA
TTACTAATTCCTTCTTTAATACTAATAATTTCTTCCTCAATAAAGAGTGTTTTAAATGGA
GTAGGTTGAACTATATACCCTCCCTTAACTTCTATTCAATATTTTATATCTTCCTCTATT
GAAATAATAATTTTTTCTTTACATATTGCAGGAGTTTCTTCAATTGCTAGATCAATTAAT
TTTATTTCAACTATTTTATTAATAAAAAATAAAAATTATTTTTTAAGAAATTTAACTTTA
TTTTCTCTATCAATTTTAATTACTACTTTTTTACTTTTATTAGCATTACCTGTATTAGCA
GGAGCAATTACAATAATTTTAATAGATCGAAATTTTAACACATCATTTTTTGATCCAAGA
GGAGGAGGAGACCCAATTTTGTATCAACATTTATTTTGATTTTTTGGACATCCAGAAGTT
TATATCTTAATTTTACCAGGATTTGGAATAATTTCACATATTATTAGATATAATTTAGGA
AAAAAAGAAGTTTTTGGTAAAATTGGAATAATATTTGCTATAATATCTATCGGTTTATTA
GGATTTATTGTTTGAGCTCATCATATATTTACAGTGGGTATAGATGTTGATACTCGA---
GCTTATTTTACAGCTGCTACTATAATTATTGCTATTCCTACTGGGATTGAAATTTTTAGT
TGATTTACCACAATTTTAAATTCTCATATTAACTTTAATATTTCTATGTATTGATCAATA
GGGTTTTTAATTATATTTTCAATTGGAGGATTTACAGGTATTGTAGCTTCAAATTCATGT
TTAGATATTAATTTACATGACTCTTATTATATTGTAGCTCATTTTCATTATGTTTTATCA
ATAGGAGCCGTATTTGCTATCTTTAGAGGTCTATTTATATGGATCCCATTAATATATAAT
ATATATTTTAATAATAATATATTAAAAATTCATTTTTGATCAAGAATAATTGGAGTTAAT
TTAACTTTTTTTCCACAACACTTTCTAGGACTAATAGGAATACCTCGCCGATACTCTGAC
TTTTTGGATTCAATATATATATGAAACTTTATTTCATCAATAGGTTCATTAATAACTTTT
TTTTCTATTATTTTAATGCTTTATATCTTTATAGAAAGATTTTTAATAAATAAAATTATT
TTTATATTTGAAAGAAATATAAACAATGCAGAATTTTTATTTTTTTCTCCAATTAATAAT
CATACAATAATAGATTACAATATAATTTTTATAAATAAATAAAATAAAGTAATTTTATTA
GTCTTAAAAA--TTGATTTAAATA---TTTTATTATAAATTTTTTATTCGTAATTTTATT
TTTAATCGCTTTAATATTAACATTATACTTTATGTTTTATAAAAACGAAAATATAATAAA
CTATAATTTTTCATCCATATATGAATGTGGATTTATAAATATAACTTTTTCTCGATTTTT
TTTTTCAATAAACATATTTATTTATTTAATTCTATTCATTGTTTTAGATATAGAAATTTT
TTTTTTTAGACTAATAGTTTTTTACGAAATAAGATTTTTAATTATTTTAAATGCATTCAT
TTTTTCAATAATTTTATTAATAATTTACGAATGATTTTCTATAAGATTAAATTGATTTAT
CAAATAAA-TTAAAAGAAGCTT--AAAGCATTTTGTTGTTAACAAAAAGTAGAAAA--TA
A----TTTTCCTTTTAAAA------TTAAGATAAACT-------AAAAGAAAAAATAAAT
TGACAATTTAAATAAAATTATC-----TTTTCATTAAAGTATAA-AAATATATTAAGTTT
AGAACTTAAA---GATTAAAAATGAAAA--TTCTGTAATTTAATTTT-AAAAAGA--ATG
AAAATCTTTTTAAACAGAATAAA--TTAA---TT--ATAAATTTT---AATTATAAATTT
TAATTTAATATTTTAAA----------TAAA--T---AAATTTTTTAT-----ATTTTTA
TACCTTTTGTATAAGGAAAAATTT--ATTAATAAATAAAATTTATTAAAA--TT-TCTCG
AAAATT-ATTAAAATAAAAATTTTATAAAATATAGAAATAATAA----TTTTTATTTATG
TTATATAAATGAAATAATA--TAACTAGTTATTTTAAACAAAAA---TTTAGAAAAGCTA
AA-TAA-TTTAAACTTTT-AATTTTGAATATTT--AAAGAAAATTCAAA----TTA--TT
ATTTTATTATAAAATTAAATTTATTTAATTAAGTTTACATTAAAAATAAAAAATTTA-TT
TT---TTATAAAATAATTTTATTAGTAGAAAAAAATGAA--AAAAAAATTATTTAATATA
AAAAATTAAAA------TAAAAAAAA--TAATATTTTTTTAAATT--AA-GTTT-TTTA-
--ATTTTTAACAAAATATCA-TCAAT-AAAAATTTATTGTAAA-TTCTGCTCAATGATT-
AAAATAAATAGCCGA-TTT-ATCGCTAAGGTAGCATAATCACTTGTTTCCTAATTAGAAA
CTTGAATGAAAGGATAAAAAAAAACTTTAATTAAATATCCTATTTTAATATTAAAGTTTT
ATTATTAATGAAAATATTAATATATTTTT-TTAGACGGAAAGACCCTAAGAATCTTTCTT
TGT--AAAAAAGTTTTTTGGGAGAAAATTTAATTTTAATGTTTAAATATTTTTTTGTAAA
GAACTTTTTT--AAGAATAAATAAAAAGATACTCTAGGGTTAACAGGATAAAAATTAATT
AAAGAACAAATTTATTAAATTATTATTACCTCGATGTTGGTTTTA-TAAAACTAAAAATT
GCAATAAATTTTTTTAGTTAGTCTGTTCGACTATAAAAATATAACTTGAACTGAGTTCAA
ATCGGTGAAAACCAGATTGGATCTTATCTAAAAAAAATTATTTTAAGAATAGTACGAAAG
GAAAATCTTAAATATA-AAATATA---------TTTGATAAATAAAA-TTTTGATTTCGA
ATCAAAAATGAATTAATCAA-T---AAAGTATTAGT---TTTTAT------AAAAA-TTT
GATTTAAAACTTGACTTAGAACGAGAAATAGAAAAAATTATAATTATACCTATTAATGTT
CTAAATACACTTAAAAAAATCATAAACAAAAAAAAAAAATTAAATGAATTTAAGTAAATT
AATAAAGATAAAAAGATTATTAAAATATCTAAAACAATTAATAATAAAAACGTATTATTT
AGAAAACATAAAATAAAAAAAAATATTAAAAAAACATAAATTAA----AATTCAGA---T
AAAAAAT-ATTAAATCCAAATTAATATAAGTAAAATCTGTACTCCAATTAAA-TTTACAT
CTTCAATGTAAAAACTTTAAAGAGTTTAAT----TATTAAAATAATAAAATAAAGTAAAT
ACTCCAATTCAAATATAATCAACAAAATGTCAATATCAGACTCTAAATTCATAATTCAAA
AAATAAAATAATCTATTATTATTAAAAAGTAAAAAAAAAAAAGTTATTAATAAACCAATT
AAACCTAAAACTACATGAGAAGCATGTAAAGAAGTAGTAAATAAAAAAGAAGAACTAAAA
ATTCTATCATTAAAATTAAAGTTCAATTTTATAAAATAATTTCTTATTTCTAAAATTTGT
ATATCAATAAATAAAATTCCTATAACTATGCAATAAAACAAATATATTAATGTTTTTTGC
TTAAAATTTTTATTTAAAAAACTACTATGACTGATTATAATAATTAAACTTGAGCTTAAT
AGAATAGAAGTACCAAAAATGATTATACTTGTTGGGTTAGCGGGAGAGATACCTTTAGGA
GGCCAAAAATTTCCTATAAATATATTTGGTCTATAAGCATTATGAATATAACCTCAAAAT
AAAGAAATAAAAACTATTAATTCTGAAATAATAAATAATGTAAAACCATTAGTTAAAATA
TTTATTTTTTTTTTTATAAAAGAACCTAAAAAAAAATTTTCATTTTTTA----ATAGAAA
AAAAAATTTTATCAACAAAAAATACATAAATAAAAAAGAAGAAGAAAAAAAAAATAATCA
TCTTGTTAAATTTCAAAAAAAATTATTTATTCTATTAAATAAAAAAAAAATTATTAAAGT
AAAAAAAAAAGGTCCATAACTCAATTTAATTATAGGTAAATTATTTAATGTCAT-----A
AATTTCTTCAATATATAATCTTAAAAGGGTTACAACAATATAAGCTTGAATAAAACTAAC
TAAAAATTTTATTAATATATAAATATATATTAGGAAAAAGAAAAATATGTTTTGTATT--
-AAAATAACTGAACTAATTAATGAAACCAATACATGACCTGCAATTATATTAATGGATAA
ACGTAAAAATAAAGTTAAAGGACGAATGAAAAATCTTATTAATTCAATTAAAATTATTAT
AGGAATTAAAAATAAACTTGTTGATATAGGTAATAAATGAATCAAAAAAGAATTTTTAAA
TTTTGTTAAATTTAGAACCAAAATAGGTATTCATAAAGAAAAAATCAAAAAAATATTTAA
ACTAATTTGGCTAGTAAGACTAAAGCTATAAAAATTTAGTCTAATAAAATTTAAAAAAAA
AATCAAAAAAAAAGTTAACTTAAATAATAAAAAATGGGAAATATTTTTTTCTATAAAGGA
AAAAAATGTTTTAATAAAAATAAAAAAAATATTTAATTTTAAATGTATAAAAAAAAAAAA
AAATATATAAATATTTACTAATAAATAAGAAAAGAAAAAGAAATTCTTTACATCAAAAGA
AGAAAAAAGATTATTTAACATAAATTTTTATTATAGAATTAAAACTAAAACTTTTTTTTT
CAAAATTATTAATTAATGAAAATAAATACATAATCAAAAAAAAGACTAAAAGTAGAATTA
TAACTCAATTTATTGGAGAAATTTGATAAATTCATCAAAAGATTTAA--TCTATAATTAA
CTTAAGAAGTTAACGCTTT-ATTCAGCCATTTGATGA-A-AAACTAAATTTTACTTAAAT
TTAAAGATAGAACTCTAATAGGTATAAAACTATGATTAATACCACAAATTTCTGAACATT
GACCCTTTAATAAAATTCTTTTATTACAATTTAAAAATATTATATTTAAACGCCCAGGTA
CTGCATCTATTTTTCTCATTAAACTAGGAACAGTTCAAGAATGCAGAACATCATTTGAAG
ATAATAAAAGACGAATAAATTTATTTCTAGGAATAATTAAAGAATTTCTAGTATTAACAC
AACGTAAAAACATTCTTCTCTTAATATATCTTTCAGAAAAATTTATTCTAGGATATTCAT
ATGTTCAATACCATTGATTACCTATAATTTTCACATCCAAAAAAGAAAATTTATTTTCTT
CATAACAATATAATAAAAATATTGAAGGTAAAGAAATAATTAAAATAATAAAAGAAGGAA
TAATTGTTCAAAATAACTCTAATTCGTTTCTTTCATTTGAAAACAATATAGAATTTTTAT
TTATAATAGAAAAAAAAATTAAAATTCTTAAAAAAATTCTTAAAAAAATAATTAAATTTG
TAATAGAAGAATTAAAAATATCTATATTTTTTCTTATAATGTTATTAAAATTTTGCATTC
ATAAAGAGTTTATATTTGTCAT------AAAAATA-AAATTGACAAT-TAAAATTTATTT
ACAATAAATT-TATT----AAAGTCAAAAA-TTTAACTTTTTAATTAA-AAAAATTTTAA
TTATATATGAACAAAAAAAAAATATAATAAAAAAAATTAATTAATTAAATGAATTAATAA
AATATTTTTTTATAGCGTGCCAGC-AAATGCGGTTAAACGATTAATTTAAATTAA-GTTT
AAAATTTAAACTAAAAAAA-AACA-AAAAAAGATTTT----TAAAGTAAAATTTATTAAA
ATTAAT-----ATAGTTTTTTAAGTTAAAAATTAAATAATAAATTAATTGGATTAGATAC
CCAAGTAAAAAAATTTTTTAGTAATAAACTTATAGAGTAAAACT--AGAAATTATTGGCG
GTAAAATATTATAGTTAAAGGGTCTTGATTATTTATAGAAAATACACATTAGAAAAAACT
TAGAATTTTCAATTTATTTATCTCCGTAAAAAAAAATAAAATATTAATTT-TAATTAAAA
AAAAATTTTATAAAGT------TACAGGTCAAGATATAATTTAAATAAAAGTTTAATTTA
GACACAAAAAA-AAATTATTCAA---TTAAA----GAATTTAATAGTAATAAATAATTT-
TTTTAAAA-AAATA---TGAAATAATTATTTTATGTACATATTGCCCATCACTTTCATTA
TTAAAATGAAATAAGTTGAAACATAGTAGAAATATAAGAATATGTTTCT---AAATTTTC
TAAATA---CCCCCCGTATATTCAATTTCCAATTGAAAAGA-ATAAGAAAATA-------
AGTT---TT-AAAAAAATAAATTTACAAAATTTATTTA-TAAACTTAAAGTAATAAGATA
AAAATATAAAGATATATAA-TTAATATTA---CAGTTTCTTTTCAGAAAAAATATAATAT
TTTATCATACCGAAATCGTGGGAAAAATGAACGAGTTCAAATAACAAAAAAAATTATTAT
TAACACAAAAAAATCATTTAATAAAAAATAAAAATTGATTAGTATTATTATATATAAAAA
AAATCCATATTCAATTAAAAAAATGAATCTGAATAGAGAAGACATATATTCAATATTGAA
ACCAGAAACTAACTCAGTTTCACTTTCGAGGAAATCAAATGGTAATCGATTTATTTCACT
TAAAGCAACCAAAATTAATAGATAAATATAAACTAAAGAAAAAAAAATAATTAAACTTAT
AGAAAAAAAATAAAAGTAAAAATTAAAAATATTTATCAAGATTAAAGGAAAAAAAAACAA
AAATATTAAACCAACTTCATATCTAATAATCTGAATTAAAACTCGAAATATTGATAAAAT
TGAAAAAAATCTGTTTGATCTATAACTTAATAACAAAAAAAAAAAAGCTATTAAAGAATA
AATTATAAAAAAAAAAAAAAAATTTATATAAAAATATGATATTCTATTTAGAAAAGGGTA
ATTTAATCTAATTAAAAAAAATATTATTAGTCCAAAAAAGATTATCAAAACTCAAAAATT
TTTTAAAATAAAATTTAATTTCAAAACTTTTTTTGTTAATAACTTAATAAAATCTATTAA
AGATTGTAAAAAACTATTTACAAAAAAAAAGTTAGGTCTTTTACGATTATTTAAAACTCC
TAAAACTTTTCGTTCCATTAAAGTAATAAATATAATGCTGATAAGTATAAAAAGTACTAA
TAAAAATTCAAAAATAAAAATTTTCAAAAGTGAAAAAATATTCACAATATAAAATCTTAA
ATTTTATGCAA--TTTGCTTTTTTGAAAAATAA-AAAAAAGTTTCAAAAACTTTTAAAAA
TTTAAACTGATAGAGG---AAAAACCTTTTTTGTTTGCAACACAAAAAAC-----TTTCT
ATCA--AAAAAAATTGATTAAAAAAATTTTGAACAACATTTTTTTTATCCCAACTCCTTC
AAATATTAGATTAATATGAAACTTTGGTTCTCTTCTAGGTTTAAGAATAGTAATCCAAAC
AATTTCAGGAATTTTTGTTTCTATACATTATTGTAATAATACTCTTTTAGCATTTAATTC
TTATATTTTTTTAAGAAAAATTATTGAGAATGGAATAATTTTACAAATAACTCATGCTCA
TTTTTCATCTATTATCTTTATTATCATATACATACATATTACAAAATCTTTATTAAATAA
ATCTTTTAATAAAAAACAAATATGAATTTCAGGAAATTTAATGTTATTAATAATTATAGG
ATCTGCTTTTATTGGTTATGTTTTACCTTGAGGACAAATATCTTTTTGAGGAGCAACAGT
AATCACAAATATTTTATCTTCAATTCCGTTTTTAGGAAAAAAAATTGTTTTTTGAGTATG
AGGAAGATTTTCTGTTGATAACCCTACATTAAATCGATTTTTTTCTCTACATTTTTTGAT
ACCCTTAATAATTTTAGCTATATCAATAATTCATTTGTCTATCCTTCATGAAAAAGGTTC
ATCTAACCAAATAGGATTAAACTCCAGAAAAGATAAGATTAATTTTAATAAAAGATTTAT
ATTTAAAGACTTAATTTCTTTAATATTAATGTTAATATTTTATTGTATAATATTATCATT
TTTTATTGATTTTCATTTTAGAATAGCAAAAGAGAATTTTTTTCCAGCTGATCCTTTAAA
TACCCCTTTACATATTAAACCTGAATGATACTTTATATTTGCTTATGCAATTCTACGATC
GGTACCAAGAAAAATTGGAGGAATTTTAAGACTATTAATTTTATTTTTATTATTTATTTT
ATTGATATTTAATAAATCAAATTATTCAAAATTTTTTTTTAAAAAAAAAGTATTAATTTT
TATTTTTTTAACCTGTTTTATTATTTTAACTAATATAGGGTATAAATTAATTGAATACCC
TTTTACAGAAATTTCATTACTATTTGGTTTAATAATAATTTTAGTTATTCCATTTATATA
AAA---GTTTTGAATAAAATTTATTTTCAAAATAAA-TTTTTAACTTT-AAGAAAAAAAA
T-AATTTGCAAAATTATTTT---AAA-CTAGACTTAAAAATAATCTTATTTTTTTACTTT
TTAATAATAAACTTTAACCCAATAAGAGTAGTAATTAATTTCTCATTTCTTTTATTAATT
TTAATAATGAATTTTTTAATTAACAACAATGATAAATGAATAATAATACTTTTAATTATT
TTTATAGTTGGAGGTATAATAATTTTTGTATCTTTAATTTGTTGTACTATAAAATTTAAC
TTAATAAACAAAAAAAAAAACTATTTAATAATTTTTTTAATTATTTTTTATATATCAATA
TTAATTATAGAAAATTCTTTTTCAATTTCATTATCTTTAATAAACAATATATTTATATTT
TTTTTTTGTTTTTTAATTATTATAATAATATTTTTTCTAAAAAATA-----TTTTATTCA
AAAAACAAAAGAATATTAAAATATATGTCATTTATATATTTATTTCTTTTTTCAAACAAT
ATAATTTTAATATTTTTAATAATATTTTTGTATTTAATTTTTTTTGAAAATTTTATTAAT
TGTATAATAATCTTTATAACAATAATCATAATAAAAATGATTTTATTTAGTGTTAAAGAA
AAAATAAATAATTACTTTTTTTTTTTAAAAAAGAAAATAATTATATTATTAATAATTATA
TTACTATTATTTTTTTACACAAAAAAAATAATTAACTTTTATATTTATTTTGAATTAATT
TCACTAATAATTTTTTCTTTAATTTTCTTTTCTAGATTCTCAAATCAACGATTAAAAGCA
AGAATTTATATTTTTATATTTATAGGTATAAGAACTTTTCCTATATTAGTAATATTTTTT
TTTTTAAATGAAAATACAATAATATTAGTTTTTTTTTTAGGATTTTTAATTAAAATTCCT
ATCATGTTTTTTCACTTATGGTTACCTAAAGCTCATGTAGAAGCAAATTTTTATGATTCA
ATAATTTTAGCAAGATTATTACTAAAATTAGGAGGTTATGGAATTATAAATTTAAGTTTA
AATAAAAAAATCAATTTTATATTTATATGAATTTTAATAAGAATTTTTTTTTTGTCAATT
AGAATAATTTTTTTAATAGATTTAAAAATAATTTTTGCATATTCATCAATTATTCATATA
AATGGGATAGTTATAATATTAATAAGAAACAATTTTTTTACAGAGAAAATGCTCATTATT
ATAATAATTAGCCATGCAATTAGATCTTCAATAATATTTTATATTATTGGAATAATTTAC
GAATTTACATATTCACGGATAATAATAATTAATAAAAGTTTTATAATTTATAATTTAATT
TTGTTTATAATTATTTTTTTTACTTTATTTATCAATATATCTATACCTCCTTTTATAACT
TTTTTTTCAGAAATATATGTTTATTTTTCTTTAATTAATTACA---GAAAAAAAATAATA
ATTATACTAATTTATATATTATTAGTATCAGTAATATTTAATCTTATAGTACTAAAAAAC
ATAGGGATAAGAAATATAAATAAATTTTTTAAAATTAGACAAATAAAAACAAAAAACTTA
TTTTTAGTAAAAGAACATTTTTCATTCCTTTTGTTTATATA-------ATTGAAATAGTT
TATAC-AAAATATTAAATTGTGAATTTAAAGAAAT-TTTTCAATAATTATTTTTATTAAT
TTATTTAAACTTTTTTTAATAATTTTTTTAGTTTTATCTTTAGTAATAATCAATAACACT
TTTTTAATAAATTTTCAGATACTAATTA---TTTTAAACGAAATATTTTTAAATTTTTAT
AAAAATTTTATACTAGTATTAGATATATATTCATTTTCTTTTTTTTTTATTGTATCAGTT
GTTGTGATTAATGTGTTAAGATTTATAAATATTTATATAAATTTTAACAAAAACATAAAA
GTTTTTTTTTTTATAACAAAAATTTTTATTATCTCTATATTTTTACTTGTATTTTCATTC
AATTTATGAACAATAATTTTAGGTTGAGAAGGGCTAGGAATAAGATCTTTTTTTTTAATT
TTCTATTACAATAATTTTGAGAGATGGAAAAGAGCCATTAAAACATTTATTAATAATAAA
ATAGGAGATTGTTTAATCTTAATGTCGATAATTTATTTAAACATTTATTTAAATTCATTT
AAAATAGTAAGTTTAATATTTTTAATTT---CGATAATAACAAAAAGTGCACAATATCCA
TTTATATCCTGATTACCTATAGCAATAGCTGCTCCTACCCCAATTTCAGCAATAGTTCAT
AGTTCAACTCTTGTAACAGCAGGATTATTTGTTATATTTCGTTTTATTAATAACTTTTTA
ATAAAAACAAATTTAAATTTAATTATAAATTTATGTTTATTATCAATATTTATTAGAGGC
ATAAAAGCTATTAGAGAAAAAGATATAAAAAAAATAATTGCTTTGTCCACGTTAAGACAA
ATTGGATTAATTTTTTTCTTTTTAGTCAATAATATAAAAATTATTGCATTTATCTATATA
TGTAATCATGCTTTATTTAAATCTTTAATTTTTATTAATATAGGTTTAATAATAATAAAT
AACTTTTCAAATCAATTAAAGTTCAATATATTTAATAAAAATATATGTTCAAATTTTATT
TTATCATATAAAATTTCTTGTTTTAATTTAATAAATATGTCTTTTTTTTCGTCTTTTTTT
ATTAAAGAAAAAATGTTAAATAACTTAAGATTAAATTTTTTTGACACAATAAAGTTTATT
ATTTTTCTAATAAGAAGATTTTTTACTATAAATTATAGAATAAAAATAATAATATTTTTT
AATAGAAATAACTTTAAAATCAAAAAAAATAATGTATTTAAAACAAAAAATTATCATAAA
TCATTTTTTTTAATAAATATATTTTCAATTTGTTATAGAAAAATTATTATAGAAATAATT
TTATTTGTAAACGTAATAAATTTATTAATTATAATATTTTATTTAATATCAATAATAATT
AATTATAAGATTTATTTGATAAAAATTAATTTTATAAATTCTTTAGCTTATACAGAATTT
AATATATATATTTATCCTTTTAAAATAATAAAATATAATTTAGATGTTAATGAATTATGG
ATAGAAAAGATTTCTCTAAACTTTTATTTTTTAATAAAAAATAAAATTATTTTTAAAACT
TTTAATATAAATTTTAACTTAATTATGATATTATTTATTATTCTAATATTTATTTAG---
-TTTAT-TATACTAAATTTAAGTTATATTAAACTATTTACTTTCAAAGTAAAATAATTTA
TTTAGAATATTAAATTTATTGTTAATATATTATTTTATATTTATTTTTATAGTATTTTTT
TATAGTAATATAATTATAATTTGATTTTATATAGAAATAAGTTCAATAATCTTTTATATT
ATATTAAATAAATTAAATAATAATAAAGAAATTAATATTATTTATTTTATTATTCAAGAG
ATAAGATCAATTATAATAATTTATATATATATAATTAATAATTTATTTTTATTGAATTTT
TTTATTTTATTAAAGATAGGGGTTCCCCCTATACACAATTGACTATTAAAAATTTCAATT
TTTTTAAATTGAAAAATTTTATATATAGTTATAAACTTTCAAAAGATTATCCCACTTAAT
TTTATTTACATATATATATGTAATTCATGGTCAATAATAATCATTTTGAATCTATTTATA
ACTACGTTTTTTTTGTTTAATGCTTTTAATAATAAGTATTTATACTCAATTATTTCATTA
AACTCATTAAGATGAATTATTTTATTAATATTTTTTAATAAAATGTTCATATTAATATAT
TTATTTATATATTTTTATTTTAATTTTTTTTTTTTGAAAAATTTAATAAATAATAATAGA
AAGAATTTTTTTAATATATTAAATTTTAAAATATTGTTTTTTTTTATTTTATTAAACATA
ATTTCTTTCCCTCCAACAATTATATTTTTAATAAAAATTAAAATTATATTTTTACTAAAA
ATATATAATTTAACAAAATTTCTTTTAATTTTTATAATTTTAATCATA-TTAGTTTTCTC
AA-TAGTATTATTTATATTTTTTTTAAATCATTTTTTTATTATGGAATGATTTAAA--GA
AAAAATTAATATTAAATTAAACATAATTATTTATTTAAATTTAATATTAGTTTTTTTGTT
TAGGAGTAAGCTAT-----------AA-AAGCTAAAGGATTCATATTCCTTTGAATTTTT
CCTAAATTATTTAA--GAAAAAACTTTAAAGCTGCTAACTTTAAATTAAATAATTTCTTT
TAACTCTAATTTTATT-AAAAT--AAAATTTACAATTTTAATTTTATT-AGAA------A
AAGTAAAA-TTTAGTTATTGATAATTAACTTT-TAAAAACTTACTA

#Tetranychus_kanzawai
ATAAAATGAGTAATATCAACAAACCATAAAAATATTGGAACTATGTATTTTTTATTTAGA
TTATTTTCGGGATTAATAGGAACCTCAATAAGAATTATTATTCGATTAGAATTAATAACT
CCAGGGTCTTTAATTCAAAATGATTTCATTTATAATTCAATAGTAACAACACATGCTATA
ATTATAATTTTTTTTATAGTTATACCCTCTATAATTGGAGGGTTTGGAAACTGATTAATT
CCTTTAATAATTAATACTGTAGATTTATGTTTTCCACGTATAAATAATATAAGATTTTGA
TTGTTGATCCCATCTTTAATATTAATAATTTCATCATCTATAAAAAGTGTTTTAAATGGG
GTAGGTTGAACAATATATCCTCCTTTAACTTCAATTCAATATTTTATATCTTCTTCTATT
GAAATGATGATTTTTTCTTTACATATCGCAGGAATTTCTTCAATTGCTAGCTCTATTAAT
TTTATTTCAACTATTTTATTAATAAAAAATAAAAACTATTTTTTAAGAAATTTAACTTTA
TTTTCTTTATCAATTTTAATTACTACTTTTCTACTTTTATTAGCATTACCAGTATTAGCA
GGAGCAATTACAATAATTTTAATAGATCGAAATTTTAATACATCTTTTTTTGACCCAAGA
GGAGGAGGAGACCCAATTTTATATCAACATCTATTTTGATTTTTTGGGCACCCAGAAGTT
TATATTTTGATTTTACCAGGTTTTGGAATAATTTCACATATTATTAGTTATAATTTAGGA
AAAAAAGAAGTTTTTGGTAAAATTGGAATAATATTTGCTATAATATCAATTGGTTTATTA
GGATTTATTGTTTGAGCTCACCATATATTTACAGTAGGTATAGATGTTGATACTCGA---
GCTTACTTCACAGCTGCTACAATAATTATTGCTATTCCTACTGGAATTAAAATTTTTAGT
TGATTTACTACTATTATAAACTCACATATTAATTTTAACATTTCTATATACTGAGCAATA
GGATTTTTAATTATATTTTCCATTGGAGGATTTACAGGAATTGTGGCTTCAAACTCATGT
TTAGATATTAATTTACATGACTCATATTACATTGTAGCTCACTTTCATTACGTATTATCA
ATAGGAGCCGTCTTTGCTATTTTTAGAGGTTTATTTATATGAATCCCATTAATATATAAT
ATATATTTTAATAATAATATATTAAAAATTCATTTTTGATCAAGAATAATTGGAGTAAAT
TTAACTTTTTTCCCACAACATTTTCTTGGATTGATAGGTATACCTCGACGATACTCTGAT
TTTTTAGATTCTATGTATATATGGAATTTTATTTCATCTATAGGATCATTAATAACTTTT
TTTTCTATTATTTTAATACTATATATTTTTATAGAAAGATTTTTGGTAAATAAAATTGTT
TTTATATTTGAAAGTAATATGAATAATGCAGAATTTTTATTTTTTTCTCCAATTAATAGT
CATACAATAATAGATTACAACATAATCTTTACAAATAAATAAAATAAAATAAATTAATTA
ATCTCAAGAA--TTAATTTTAATA---TTTTATAATAAAATTTTTATTTATAATTTTATT
TATGATTAATATTATACTAATTTTATATTTTTTATTTTATAAAAATGAAAATATAATAAA
CTATAATTTTTCATCTATATATGAATGTGGATTTATAAATATAACTTTTTCTCGATTTTT
TTTTTCAATAAATATATTTATTTACTTAATTCTTTTTATTATTTTAGATATAGAAATTTT
TTTCTTAAGATTAATAGTTTTTTACGAAATGAGATTTTTAATTATTTTAAATACATTTAT
TTTTTCAATAGCTTTAATAATATTATATGAATGATTCTCTATAAGATTAAATTGATTTAT
TAAATAAA-TTAAAAGAAGCTT--AAAGCATTTTGTTGTTAACAAAAAGTAGAAAAA-TA
-----TTTTCCTTTTAAA------TTTAAGATAAACT------AAAAAGAAAAAATAAAT
TGACAATTTAATTCATATTATC-----TTTTCATTGGAGTATT--AAATATATTAAGTTT
AGAACTTAAA---GATTAAAA-TGAAAA--TTCTGTAATTTTATTTTTG-AAAGA--ATG
AAAATCTTTCAAAACAGAATAAA--TTAA---TT--ATAATTTT--AAAATTATTT-TTT
TAATTTAATATTTTAAA----------TAAA--T---AATTTTTTTTTAT--AAATTTTA
TACCTTTTGTATAAGGAAAAATTT--ATTAATAAATATAATTTATTAGAA-TTT-TCTCG
AAAATT-ATTAAAATAAAAATCTTAT-AAGTATAGAAATAATAA----TTTTTATTTATG
TTATATAAATGAAATAATA--TAACTAGTTATTTAAAATAAAAA--TTTTAGAAAAGCTA
AAATA--TAAAAACTTTT-AATAAAATTT-TTT-AAAAGAAAATTCAAA----TTA--TT
TTTTTGTTAAAAAATAAAATTTAATTTTTTAAGTTTTAA-TAAAAATAATAAATTTATTT
CT---TTTTAAAATAATTTTATTAGTAGAAAAAAATAAA---AAAAAATTATTTAAAATT
AAAAATTTAAA------TAAATAAAAAATAATATTTTTTTAAATT--AA-GTTT-TTTA-
--ATTTTTAACAAAATATCA-TTAAT-AAAATTTTATTATAAA-TTCTGCTCAATGAAT-
ATAATAAATAGCCGA-TTT-ATCGCTAAGGTAGCATAATCATTTGTTTCTTAATTAGAAA
CTTGAATGAAAGGATAAAAAAAAACTTTAATAAAATATTCTATTTTTATATTAAAATTTT
AATATTAATGAAAATATTAATATATTTTT-TTAGACGGAAAGACCCTAAGAATCTTTCTT
TT--AAAAAAAGTTTTTTGGGAGAAAAATTAATTTTAATATTTTAATATTTTTTTGTAAA
GAACTTTTTAT-AAGAATAAATAAAAAGATACTCTAGGGTTAACAGGATAAAAATTAATT
AAAGAACTTATTTATTAATATATTATTACCTCGATGTTGGTTTTA-TAAAACTAAAAATT
GCAATAAATTTTTTTAGTTAGTCTGTTCGACTATAAAAATATAACTTGAACTGAGTTCAA
ATCGGTGAAAACCAGATTGGATCTTATCTAAAAAGAATTAATTTAAGAATAGTACGAAAG
GAAAATCTTAAATATA-AATTATA--------TTTTGATAAATAAAAATTTTGATTTCGA
ATCAAAAA-ATATAAATCAA-T--AAAAAAATTAAT---TTTTAT------AAAAA-TTT
GCTTTAAGACTTGACTTTAAGCGAGAAATAGAAAAAATTATAATTATGCCAATTAATGTA
CTAAAAACACTTAAAAAAATTATGAATAAAAAAAAAAAATTAAATGAATTTATATAAATA
ATTAAAGATAAAAAAATTATTAAAATATCTAAAACAATTAGTAACAAAAACATATTATTT
AAAAAACACAAAATAAAAAAAAATATTATAAAAATATAAATTAA----TATTCAGA---T
AAAAAAT-ATTAAATCCAAATTAATATAAATTAAATCTGTACCCCAATTAAA-ATTACAT
CTTCAATGTAATTATTTTAAAGAGTTTAAT----TATTAAAATAATAAAATAAAGTAAAT
ACTCCAATCCAAATATAATCAACAAAATGTCAATATCAGACTCTAAATTCATAATTTAAA
AAAAAAAATAATCTATTATTATTAAAAATTAAAAAGAAAAAAGTTAATAATAAACCAATC
AATCCAAAAACTACATGAGAAGCGTGTAAAGAAGTAGTAAACAAAAAAGAAGATCTAAAA
ATTCTATCATTAAAATTAAAATTTAATTTTATAAAATAATTTCTTATCTCTAAAATTTGT
ATATCAATAAATAAAATCCCTATAACTATACAAAAAAATAAATATATCAATGATTTTTGT
TTAAAATTTTTATTTAAAAGTCTACTATGTCTAATTATAATAACTAAACTTGAACTTAAT
AAAATTGAAGTACCAAAAATAATTATTCTAGTAGGGTTTGCAGGAAGAACACCTTTAGGG
GGTCAAAAATTTCCTATAAATATATTTGGGCTATAAGCATTATGAATATAACCTCAAAAT
AAAGAAATAAAAACTATTAATTCAGAAACAATAAATAATGTAAATCCGTTAGTTAAAATA
TTTACTTTTTTTTTTATGAAAGAACCAAAAAAAAAGTTTTCATTTTTTA----ATAAAAA
AAAAAAATTTATCAACAAAAAATATATAAAAAAAAAAGAAGAAAAAAAAAAAAATATTCA
TCTCATTAAATTTCAGAAAAAATTATTTATTCTATTGAATAAAAAAAAAATTATTAAAGT
AAAAAAAAAAGGGCCATAACTTAATTTGATTATTGATAAATTATTTAATGTCAT-----A
AATTTCTTCAATATATAAACTTAATAAAGTTACAACAATATAGGCTTGAATAAAACTAAC
TAAAAACTTTATTAATATATATATATATATTAAAAAAAAAAAAAAAGTGTTTTGAAAT--
-AAAATTACTGAACTAATTAAAGTAACTAAAACATGCCCTGCAATTATATTAATAGATAA
ACGTAAAAATAAAGTTAAAGGACGAATAAAAAATCTTATTAACTCAATTAAAACTATTAT
AGGAATTAAAAATAAATTTGTTGATATTGGTAATAAATGAACTAAAAAAGAATTTTTTAA
CTTTGTTAGATTCAAAACTAAAATTGGTATTCATAAAGAAAAAATTAAAAAAATATTTAA
ACTAATTTGTCTAGTAAGTCTAAATCTATAAAAATTCAATCTAATAAAATTTAAAAAAAA
AATAAAAAAAAAGATTAACTTAAATATTAAATAATAAGAAATATTTTTCTCTATAAAAGA
AAAAAGTATCTTTAAAAAAATAAAAAAAATATTTATTTTAACCTTTAAAAAAAAAAAAAA
AAATATATAAATATTTAATAATAAAAAAGAGAGAAAAAAAAAGTTTTTAACATCAAAAGA
AGAAAAAAGATTATTTAACATAAATTTTTTTAATTAAATTAAAATAAAAGCTTTTTTTTT
CAAAAGAGTTTATTAATGTGTATAAATATCTAATTAAAAAAAAAACTAAAAATAAAATAA
TAATTCAATTTATTGGGGAAATTTGATATATTCATCAAAAGAAAAAA-TTCTGTATTCAA
CTTAAGAAGTTGATGCTT-AACTCAGCCATTTGATGA-A-AAATTAAATTTTATTAAAAT
TTAAAGATAAAACTCTAATAGGTATAAAACTGTGATTAATACCACAAATTTCTGAACACT
GACCTTTTAACAAAATTCTTTTATTACAATTAAAAAATATTATATTTAATCGTCCAGGTA
CAGCATCTATTTTTCTTATTAAACTAGGGATAGTTCAAGAATGTAAAACATCATTTGAAG
ACAATAAAAGACGAATAAATTTATTTCTAGGAATAATTAAAGAGTTACTAGTATTAATGC
AACGTAAAAATAAACTTCCTTTAATATATCTTTCACTTAAATTTATTCTAGGATATTCAT
ATGTTCAATATCATTGATTACCTATAATTTTAATATCCAAAAAAGAAAACTTATTTTCTT
CATAACAATATAATAGAAATATGGAAGGTAAAGAAATAATTAAAATAATAAATGAAGGAA
TAATTGTTCAAAATAATTCTAACTCATTTCTTTCATTTGAAAAAGACATAGAATTCTTAT
TTATTATAGAAAAAAAAATTAAAATTCTCAAAAAAATTCTCAAAAAAACAATTAAATTAG
TTATAGAAGAATTAAAAATATCTATATTTTTTATTATTATATTATTGAAATTCTGTATTC
ATAAAGAATTTATATTTGTCAT-------AAAATAAAAATTGACAAT-TAAAATTTATTT
ACAATAAATT-TTTT----AAAGTCAAAAA-TTTAAAATATTAATTTA-AAAAATTTAAA
TTATATATAAACAAAAAAAAAATATAATAAAAAAAATTAATTAATTAAATGAATTAATAA
AATATTTTTTTATAGCGTGCCAGCAAAATGCGGTTATACGATTAATTTAAATTAA-GTTT
AAAATTTAAACTAAAAGGA-AACA-AAAAAAAATTTT----TAAAGTAAAACT-AAAAAA
ATATAT-----ATAGTTTTTAAAGTAAAAAATTAAAAATTAAATTAATTGGATTAGATAC
CCAAGTAAAAAAATTTTTAAGTATTAAATTTATAAAATTAAACT--AGAAATATTTGGCG
GTAAAATATTATAGTTAAAGGGTCTTGATTATTTATAGAAAATACACATTAAAAAAAACT
TGAAATTTTCAATTTATTTATCTCCGT----AAAAATAAAATATAAATTT-TAATTAAAA
AATAATTTTAAAAAAT------TACAGGTCAAGATATAATTAAAATTTAAGTTTAATTTA
GACACAAAAAA-AAAATATTTAA---TTTAA----GAATTTAATAGTAATAAATGAAGTA
TTTTAATATATTTA---TGAAATAATTATTTTATGTACATATTGCCCATCACTTTCATTT
TTAAAATGAAATAAGTTGAAACATAGTAGAAATATAAGAATATGTTTCT---AAATTTTC
TAAATA---CCCCCCGTATATTCAATTTCCAATTGAAAAGA-ATAAGAAAATA-------
AGTT---TT-AAAAAAATAAATTTACAAAATTTATTTAC-AAACTTAAAATAATAAAATA
AAAATGTAAAGATATATAA-TTAAAACAA---CAACTTCTTTTCAGAAAAAATATAATAT
TTTGTCATATCGAAATCGTGGAAAAAATGAACGAGTTCAAATAACAAAAAAAATCAGTAT
TAACACAAAAAAATCATTTAAAAAAAAAAAAAAATTAATTAATATTATCATATATAAAAA
AAAACCATATTCAATCAAAAAAATGAATCTAAATAAAGAAGACATATACTCAATATTAAA
ACCAGAAACTAATTCAGTTTCACTTTCAAGAAAGTCAAACGGTAAACGATTTATTTCACT
TAAAGCAACTAAAATTAAAAGATAAACATAAATAAAAGAAAAAAATATGATTATACTTAA
AGAAAAAAAATAAAAATAAAAATTAAAAATATTTATTAAAATTAAAGGAAAAAAAAACAA
GAATATTAAACCAACTTCGTATCTAATAATCTGAATTAAAACTCGAAATATTGATAAGAT
TGAAAAAAATCTATTTGAACTATAACTTAAAAGCAAAAAAAAAAAAGCTATTAAAGAATA
AATTATAAAAAAAAAAAAAAAATTTATATAAAAATATGATATTCTATTTAAAAAAGGATA
ATTTAATCTAATTAAAAAAAATATTATTAAACCAAAAAAAATTATTAAAACTCAAAAATT
TTTTAAAATAAAATTCAATTTTAAAATCTTTTTTGTAAGTAACTTAATAAAATCTATTAA
AGATTGAAAAAAACTGTTTATAAAAAAAAAGTTAGGTCTTTTTCGATTATTCAAAACTCC
TAAAACTTTTCGTTCTATTAAAGTAATAAATATAATTCTAATAAGTATAAAAATTATTAA
TAAAAATTCAAAAATAAAAATTTTCAAAAGTG--AATATATCCACAATATAAAATCTTAA
ATTTTATGCA--TTTTGCTTTTTTGAAAAAAAATTAAAAAGTTTCAAAAACTTAAAAAAA
TTTAAACTGATAGAGG----AAACCCTTTTTTGTTTGCAACACAAAAAAT-----ATTCT
ATCA--AAAAAAACTAATTAAAAAAATTTTAAACAACATTTTTTTTATTCCAACTCCTTC
AAACATTAGAATAATATGAAATTTTGGTTCTTTATTAGGATTAAGAATAGTTATTCAAAC
AATTTCAGGAATTTTTGTTTCTATACATTACTGTAATAATATTTTATTAGCATTTAATTC
TTATATTTTTTTAAGTAAAATTATTCAAAATGGTATAATTTTACAAATGACCCATGCTCA
TTTTTCATCAATTATTTTTATTATTATATATATTCATATTATAAAATCTTTATTAAATAA
ATCTTTTAATAAAAAACAAATATGAATAACAGGAAATATAATGTTATTTATAATTATAGG
ATCTGCTTTTATTGGGTATGTTTTACCTTGAGGACAAATATCTTTTTGAGGGGCTACAGT
AATTACAAATATTCTTTCTTCAATTCCATTTTTAGGAAAAAAAATTGTTTTTTGAGTTTG
AGGAAGATTTTCTGTTGATAATCCTACACTAAACCGATTTTTTTCTTTACATTTTTTAAT
GCCTTTAATAATTTTAGCAATATCAATAATTCATCTATCTTTTCTTCATGAAAAAGGGTC
ATCTAATCAAATAGGATTTAATTCAATAAAAGATAAAATTTATTTTAATAAAAGATTCAT
ATTTAAAGATTTAATTTCTTTAATATTAATAATAATATTATATTGTTTTTTTTTATCTTT
TTTTATTGATTTTCATTTTAGAATAGCAAAAGAAAATTTTTTTCCAGCAGACCCTCTAAA
TACTCCTTTACATATTAAACCTGAATGATATTTTATATTTGCTTATGCAATTCTTCGATC
TGTACCAAGAAAAATTGGAGGAATCATAAGTTTATTAATTTTATTCTTATTATTTATTCT
TCTTATATTTAATAAATCCAATTATTCAAAATTTTTTTTTTTAAAAAAAATATTAATTTT
TATCTTTTTAACATGTTTTATTATTTTGACAAATATAGGGTATAAACTAATTGAATATCC
TTTTACTGAAATTTCACTATTTATTGGTGTATTAATAATTTTGAGTATACCTTTGATCTA
AAAA--GTTT-AAATGAAATTTATTTTCAAAATAAA-TTTTTAACTTT-AAGAAAAAAAA
T-AATTTGCAAAATTATTTT---AAAATTTAACTTAAAAATAATTTTATTTATTTATTTT
TTAACAATAAACTTTAATCCAATAAGAATAGTAATTAACTTCTCATTTTTTTTATTAACT
TTTATAGTAAATTTTTTTATTTTTAATAATGATAAATGAATAATAATACTTTTAATTATT
TTTATGATTGGAGGAATAATGATTTTTATTTCTTTAATTTGTTGTACTATAAAATTTAAT
TTAATAATAAAAAAAAAAAATTATTTAATAATTTTTTTAGTTATATTTTATATATGTATA
ATAAATATAGATATATCTTTCTCAATTTCACTGTCTATAATAGATAATGTATTTATATTT
TTTTTTTGTTTTTTAATTATCATAATAATATTTTTCTTAAAAAATA-----TTTTATTTA
AGAAACAAAAAAACATTAAAATATATGTCATTTATATATTTATTTTTTTTTACAAACAAT
GTAATTTTAACATTTATAATTATATTTTTGTATTTAATTTTCTTTGAAAATTTTATTAAT
TGTATAATAATATTTATAACAATAATTATGATGAAAATAATTTTATTTAGTATAAAAGAA
AAAATAAATAATTATTTTTTCTTTATGAAAAAAAAAATAATCATAATATTAATAATTATA
TTACTAATATTTTTTTACACAAAAAAAATAATTAACTTTTATATCTATTTTGAATTAATT
TCATTAATAATTTTTTCATTGATCTTTTTTTCTAGATTTTCAAACCAACGATTAAAAGCA
AGAATTTACATTTTTATATTTATAGGAATAAGAACTTTTCCTATATTAACAATATTTTTT
TTTTTAAATGAAAATACAATATTATTAATTTTTTTTTTGGGATTTTTAATTAAAATTCCT
ATAATGTTTTTTCATTTATGACTTCCAAAAGCTCATGTAGAAGCAAATTTTTATGATTCA
ATAATTTTAGCAAGCTTATTATTAAAATTAGGAGGATATGGGGTTATACTATTAAATTTA
AATAAAAAAATGAATTTTTTTTTTATATGAACTTTAATAAGAATTTTTTTTTTATCAATC
AGAATAATTTTTTTGATAGATTTAAAAATAATTTTCGCTTATTCCTCAATTATTCATATA
AATAGTATAGTAATAATATTATTAAGAAATAATTTTTTTACAGAAAAAATGTTTGTACTA
ATAATAATTAGCCATGCTATCAGTTCTTCAATAATATTTTACATTATTGGAATAATTTAC
GAATATACATTTTCACGAATAATGATAATTAATAAAAGTTTTTTAATCAATAATTTAATT
TTGTTTATAATTATTTTTTTTATTTTATTTATCAATATATCTATACCTCCTTTTATAACT
TTTTTTTCAGAAATATATATATATTTATCTTTAATTAATTATA---GAAGAAAAATAATA
ATTATTTTAATTTACATTTTATTAGTATCAATTATGTTTAACCTTGTAGTGATAAAAAAT
ATAGGTATAAGAAATATAAATAAATTTTTTAAAATTAATCAAATAAAAACAAAAAACTTG
TTTTTAGTAAATGAACATTTTACATTTATTTTATTTATGTA-------ATTGAAATAGTT
TATA--AAAATATTAAATTGTGAATTTAAAGAAATATTTTCAATAATTATTATTATTAAT
TTATTTAAAATTTTTTTAATAATTTTTTTAGTCATGTCTTTAATTATTATAAATAATACT
TTTTTAATAAATTTTCAAATATTAATTA---TTTTAAATGAAATATTTTTAAATCTTTAT
AAAAATTTTATTTTAGTAATAGATATTTATTCTTCTTCCTTTTTTTTTATCGTATCAATT
GTTGTAATAAATGTATTGAGATTTATAAATATTTACATAAATATAAATAAAAACATAAAA
GTTTTTTTTTTTATAACAAAAATTTTTGTTATTTCTATATTTTTACTTGTTTTTTCATTT
AATTTATGAACAATAATTATAGGTTGGGAGGGATTAGGAATAAGATCTTTTTTTTTAATT
TTTTATTATAATAACTTTGAAAGATGAAAAAGAGCAATCAAAACATTTATTAATAATAAA
ATAGGAGACTGTTTGATCTTAATATCTATAATTTATTCAACTATTAATTTAAATTCATTT
AAAATAGTAGGTTTAATATTTTTAATTT---CTATAATAACAAAAAGTGCACAATATCCA
TTTATATCTTGATTACCTATAGCGATAGCTGCCCCTACTCCAATTTCAGCAATAGTTCAT
AGTTCAACCCTTGTAACAGCAGGATTATTTATTATATTTCGTTTAATTAACAATTTTTTT
TCAAAAACAAATTTAAATTTAATTACTAATTTATGTTTATTGTCAATATTTATTAGAGGA
TTTAAAGCTATAAGAGAAAAAGATATAAAAAAAATAATTGCATTATCAACGTTAAGACAA
ATTAGATTAATTTTTTTTTTTTTAATCAATAATATAAAAATTATTGCATTTATTTATATA
TGCAACCACGCTTTATTTAAATCTTTAATTTTTATTAATATAGGTTTAATAATAATAAAT
AACTTCTCAAATCAATTAAAGTTTAATATATTAAATAAAAATATATGTTCAAATTTCATT
TTATCATATAAGGTTTCTTGTTTAAATTTAATGAATATATCTTTTTTTTCATCTTTTTTT
ATTAAAGAAAAAATACTAATAAAATTAAGATCTAATTTTTTTAGTATAATAAAATTTACT
ATTTTTATAGTGAGAAGATTTTTTACTATAAACTATAGACTAAAAATAATACTCTTTTTT
AATAAATCAAACTTTAAAATTAAAAAAAATAATATATTTGAAAAAAAAAATTATAGTAAA
TCATTTTTTTTAATAAATATTTTTTCAATTTTTTATAGAAAAATTATAATAGAAATAATT
TTATTTGTTAATATAATAAATTCTTTAATTATAACATTTTATTTAATTTCAATAATAATA
AATTTCAAGATTTATTCAAAAAAAATTAATTTTACAAGTTCTTTAGCTTATACAGAATTT
AATATATATATTTATCCTTTTAAAATAATTAAATATAATTTAGATATTAATGAATTATGG
ATAGAAAAGATTTCTCTAAACTTTTATTTTTTAATAAAAAATAAAATTATTTTTAAAACA
TTTAATATAAATTTTAATTTAATTATAATATTATTTATTATTATAATATTTATTTAA---
-TTTATAAATACTAAATTTAAGTTATATTAAACTATTTACTTTCAAAGTAAAATAATTTA
TTTAGAATATTAAATTTATTATTAATATATTATTTTATATTTATTTTTATAGTATTTCTA
TATAGTAATATAATTATAATTTGATTTTATATAGAAATAAGTTCAATAATCTTTTATATT
ATATTAAACAAATTGAATAATAATAAAGAGATTAATATTATTTATTTTATTATTCAAGAG
ATAAGATCAATTATAATGATTTATATATATATAATTAATAATTTATTTTTATTGAATTTT
TTTATTTTATTAAAGATAGGGGTTCCCCCTATACATAATTGACTATTAAAAATTTCAATT
TTTTTAAATTGAAAAATTTTATATATAGTTATAAACTTTCAAAAGATTATCCCACTTAAT
TTTATTTACATATATATATGTAATTCATGGTCAATAATAATCATTTTGAATCTATTTATA
ACTACGTTTTTTTTGTTTAATGCTTTTAATAATAAGTATTTCTACTCAATTATTTCATTA
AACTCATTAAGATGAATTATTTTATTAATATTTTTTAATAAAATATTCATATTAATATAT
TTATTAATATATTTCTACTTTAATTTTTTTTTTTTAAAAAACTTTTCTGAAAATAATAGA
AAAAATTTTTTTAATATATTAAATTTTAAAATATTATTTTTTTTTGTTATATTAAATATA
ATTTCTTTTCCCCCAACAATTATATTCTTAATAAAAATTAAAATTATTTTTTTGTTAAAA
ATATATAATTTAACAAAATTTCTTTTAATTTTTATAATTATTATTATA-TTAGTTTTCTC
AA-TAGTATTCTTAATATTTTTTTTAAATCATTTTTTTGTTATGGAATGATTAAAA--GA
AAAAATTAATGTTAAATTAAATATAATTATTTATTTTAATCTAATATTAATATTTTTATT
TAGGATTAAGCTAT-----------AA-AAGCTAAAGGATTCATATTCCTTTGAATTTTT
CCTAAAATTATTAA--GAAAATATTTTAAAGCTGCTAACTTTAAATTAAATTATTTCTTT
-AACTCTAATTTAATT-AAAAT--AAAATTTACAATTTTAATTTTTTTTAGAA------A
AAGTAATA-TTTAGTTATTGATAATTAACTTTAAAAAAATTTACTA

#Tetranychus_phaselus
ATTAAATGAATTATATCAACAAATCATAAAAACATTGGAACTATATATTTTATATTTAGA
TTATTTTCAGGTTTAATAGGAACCTCTATAAGAATTATTATTCGAATGGAATTAATAACA
CCAGGTTCATTAATTCAAAATGATTTTATTTATAATTCTATAGTAACTACACATGCTATA
ATTATAATTTTTTTTATAGTGATACCTGCCATAATTGGAGGTTTTGGAAATTGATTAATT
CCAATTATAATTAACACTGCAGATTTATGTTTTCCTCGACTTAATAATATAAGATTTTGA
CTTTTATTACCTTCATTAATACTAATAATTAGATCTTCAATAAAAAGAGTAATAAATGGA
GTTGGGTGAACCATATATCCTCCATTAACTTCAATCCAATATTTTATATCTTCATCAATT
GAAATAATAATTTTTTCACTCCATATTGCAGGAATTTCTTCAATTGCAAGATCAATCAAT
TTCATTTCAACTATTTTATTAATAAAAAATAAAAATTATTTTTTAAGTAACTTAAGCTTA
TTTACATTATCTATTTTAATTACTACTTTTTTACTTTTACTAGCATTACCTGTATTAGCA
GGAGCTATTACCATAATTTTAATAGATCGAAATTTTAATACTTCATTTTTTGACCCAAGA
GGAGGAGGAGATCCTATTCTTTACCAACATTTATTTTGATTTTTTGGTCATCCAGAAGTC
TATATTTTAATTCTTCCAGGATTTGGAATAATTTCACACGTTATTAGTTATAATCTAGGA
AAAAAAGAAGTATTTGGAAAAATCGGAATAATATTTGCTATAATATCTATCGGACTTTTA
GGTTTTATTGTATGAGCTCACCATATATTTACAGTAGGTATAGATGTAGACACACGACGT
GCTTACTTTACAGCTGCTACAATAATTATTGCTATCCCTACAGGAATTAAAATTTTTAGT
TGATTTACAACAATCATAAATTCACATATTAACTTTAATATCTCAATATATTGATCAATA
GGATTTTTAATTATATTTTCAATTGGAGGATTTACAGGAATTGTAGCTTCAAATTCATGT
TTAGATATTAATTTACATGATACTTATTACATCGTAGCTCATTTTCATTATGTTTTATCT
ATAGGAGCAGTATTTGCTATTTTTAGTGGTTTATTTATATGAATTCCATTAATGTATAAT
CTATACTTTAATAATAATTTAACAAAAATTCATTTTTGATCAAGAATAATTGGAGTTAAC
ATAACCTTCTTTCCACAACATTTCTTAGGATTAATAGGTATACCACGACGATATTCAGAT
TTTTTAGATTCAATATTTATATGAAATTTTATTTCATCTATTGGTTCTTTAATAACATTT
TTTTCAATTATTATTTTAATATACATTTTTATAGAAACTTTTTTAACAAACAAAATTATT
TTAATATTTGAAAGAAATATAAACAATGCAGAATTTTTATTTTTTTCACCTATTAATAAT
CATACTATAACAGAATATAATTTAATCTTTTTAAACAAATAAA-TAAA-TAAATTAATTG
ATTTTAAAAA--TTAATTTT-ATA---ATTTATAATTTTTATTACATATACTATTTTCTT
TATTGTAAGAGTATTAATAGTTATATACTTTATTTTTTCAAAAAATGAAATTTTAATAAA
CATAAGTTTTTCTTCAATATACGAATGTGGATTTATAAATATAACGTTTTCACGATTTTT
TTTTTCAATAAATATATTCATTTATTTAATTTTATTTGTTGTTCTAGATATAGAAATTTT
TATTTTAAGATTAATAGTATTTTACGAAATAAATTTTTTAATTATTTTAAATATGTTTAT
TTTTTCAATAATTGTAATAATAATTTTTGAATGATTTTCAATAAGATTAAATTGATTTAC
AAATTAAA-TTAAAAGAAGCTT--AAAGCATTTTGTTGTTAACAAAAAGAAGAAAAAATA
-----TTTTCCTTTTAAAA-------TAAGATAAACT-------AAAAGAAAAAATAAAT
TGACAATTTAAATATAATTATC--TTTTTTTCATTAAAGTATTA-AAATATATTAAGTTT
AGAACTTAAA---GAAAAGAA-TGAAAAAATTCTGTTATACAATAAATAAAAAGA--ATG
AAAATCTTTTTTAACAGAATAAACAAAAAAAATT--ATAATTTTTTT--TCTATTTAATG
CAAAAAAATGAGTTAAA----------TAAAA-T-AAAATTATTTT--CATAAAAAAAAA
TACCTTTTGTATAAGGAAAGGTTT--ATT-TTATATAAAGTATATTAATA--TT-TCTCG
AAAATT-ATTTAAATAAAATTTATTT-GATTGTAGAAATAAAAT----GATTTATTTATG
TTATATTA-GT-AATAATT--TAACTAGTTATTTTTTAAAAAGA---TTTGGAAAAGCCA
AAATA--TTAAA-CTTTTTTTTTTGAAAAA-TT-AAAAAAAATTTCAAA----TTAATTA
TTTTTATTATAGAAAAAAAAATAA-TAATTAAGTTTT---TAAAAATAAAAAATTTA-TA
TT---TAATAAAATAACTTTATTAGTAGAAAAAAAAATA----AAAAACTTTTTAAAATA
T---ATTATATTTT---TAAAAAA----CAATATTTTTTTAAATT--AAA-TTT-TTTA-
--ATTTTTAACAAAATATCA-TTAATAAAAAATTTATTATAAA-TTCTGCTCAATGAACA
AATTTAAATAGCCGA-TTT-ATCGCTAAGGTAGCATAATCACTTGTTTTTTAATTGAAAA
CTTGAATGAAAGGATAAAAAAAAATTTAAATTAAATAT--TAATTTTAAATTGAATTTTT
ATTATTAGTGAAAATACTAATATTTTTTT-TTAGACGGAAAGACCCTAAGAATCTTTCTT
TTT---AAAAAGTTTTTTGGGAGAAAAATTAATTTTAATATTTAATTTATTTAATGAAAA
GAACTTTTTTTAAAGATTAAAAAAAAAGATACTCTAGGGTTAACAGGATAAAATTTAATT
AAAGAACAAATTTATTAAAATTTTATTACCTCGATGTTGGTTTTA-TAAA-CTAAAAATT
GCAGTAGATTTTTTTAGTTAGTCTGTTCGACTATAAAAATATAACTTGAACTGAGTTCAA
ATCGGTGAAAACCAGATTGGATCTTATCTAAAAATAATTAATTTAAAAAAAGTACGAAAG
GAAAATTTTAAATATA-AACTATAA---------TTGATAAATAAAAGTTTTGATTTCGA
ATCAAAAAATTAATAATCA------AAAAAATTAAT---TTTTAT------ATAAA-TTG
GACTTAAAACTTGATTTTATACGAGAATTTAAAATAATTATTATTATACCAATAACAGTG
CTAAATACATTTAAAAAAATTATAAACAAAAAAAAAAAATTAAATAAATTTAAATAAATT
ATTAAAGATAAAAAAATTATTAAAATATCTAAAACAATTAATAATAAAAACATATTATTT
ATAAAACATAAAATAAAAAAAAATAATAAAAAAATAAATAAAGT----GATTCAGA--TT
AAAAAATAATTAAATCCAAATTAATAGAT---AAATCTGTACTCTAATAAAA-ATTACAT
CTTCAATGTAAATAAA--AAAGAGTTTAAA----CATTAAAATAATAAAATAAAGTAAAT
ACACCAATTCAAATATAATCAACAAAATGTCAATACCAAACACTAAATTCATAATTTAAA
AAAAAAACTAAATTATTATTATTTGATAAATAAAAAAAAAATGTAATCAATAGACCAATC
AATCCTAATAAAACATGAGAAGCATGTAAAGAAGTAGTAAACAAAAAAGAAGAACTAAAA
ATTCTATCGTTAAAATTAAAATTTAACTTCATAAAATAATTTCTTATCTCTAAAATTTGT
ATATCAATAAATAATATACCTATAACAATACAATAAAATAAATAAATTAATCTTTTATAT
TTAAAATTTTTGTTTAAAAAATTGTTATGACTTACCATAATAATTAAACTCGAACTTAAT
AAAATAGAGGTTCCAAAAATAATTATTCTTGTAGGATTAGCAGGTAAAATTCCTTTTGGA
GGTCAAAAATTACCCATAAATATATTTGGGCTATAAGCATTATGAATATAACTTCAAAAA
AGAGAAATAAAAATTATTAACTCAGAAACAATAAAAAGTATAAAACCATTAGTTAAAATA
TTTATTTTCTTTTTTATAAAAGATCCAAAAAAAAAGTTTTCATTCTTTA----ATAAAAA
AAAAAACTTTATTAACAAATAATAAAAAAAAAAAAAAAAGAAATAAAAACAAAAAACAGA
TTTATCAATTCTTCAAAAAAAGTTATTTATTCTATTAATAATAAAAAAAATTATTAAAGT
AAAAAGAAAAGGGCCATAACTTAAATTAACTAAAACTAAATTACTTAACGTCAT-----A
AATTTCTTCAATATATAAATTTAATAAAGTGACGATAATATAAGATTGAATAAATCTAAC
TAAAAACTTTATTAATATATAAGGATATATTAAAAAAATAAAAAAAAAGTTTTGACTT--
-AAAATTATTGAACTAATTAATGAAACTAAAACGTGACCAGCAATTATATTAATTGATAA
ACGTAAAAATAAAGTTAATGGACGAATAAAAAATCTTATAAACTCAATTAAAATTATTAT
AGGAATTAAAAATAAACTTGTTGATAAAGGTAATAAATGAATAAAAAATGAATTATTTAA
CTTTGTTAAATTTAAAATAAAAAGAGGGAATCATAAGGAAAAAATTAAAAAAATATTTAA
ACTAATTTGACTTGTTAAACCAAATCTGTACATATTTAAACTGAAAAAATTAAAAGAAAA
AATCAAAATAAAAACTGACTTAAAAATATTTCCAGAACAAATATTTTTATCTAAAAAAAA
AAAAATTTTTTTTATAAAAATAAGTAAAGAATTAATTTTTTTACTTAAAAAAAAAAAGAA
AAATATATATAAATTTAAAAATAAAAAAGAAAAAAAAATAAAATTTTTTGAATCAAAAGA
AGAAAAAAGATTATTTAACATAAATTTTTTTTATAAATTTTAATAAAACAATTTTTTTTT
CAAAAGAATAAATTAACACATTAATATAAAAAAATAAAGATAAAACGAAAAAAAAAATAA
TAAATCAATTTATAGGAGAAACTTGGTAAATTCATCAAAAGATTTAA--TCTATAAATAA
CTTAAGAAGTTACCGCTTTAATTCAGCCATTTGATGATA-AAATTACAATTTATTTAAAT
TTAGAGATAAAACTCTAATAGGTATAAAACTATGATTAATTCCACAAATCTCGGAACATT
GCCCTTTTAACAAAATTCTTTTTTCACAACTAATAAACATTATATTTAAACGTCCTGGGA
CCGCATCTATTTTTCTTATTAATCTAGGAACTGTTCAAGAATGTAATACATCATTAGAAG
ATAATAATAAACGAACAAATTTATTTCTTGGAATAATTAAAGAATTATTAGTATTCAAAC
AACGTAAAAATTTTCTTGTTTTAATATATCTTTCCACAATAAACAAACTAGGATATTCAT
AAGTTCAATATCATTGATTACCCATAATTTTAACATCCATAAAAGAAAATTTATTTTCTT
CATAGCAATAAAGTAAAAATATTGAAGGCAAAGAAATTACTAAAATAATAAAAGCAGGAA
TAATTGTTCAAAATAATTCTAATTCATTTCTTTCATTAGAAAAAATTATTGAATTTAAAT
TTAAAAAAGAAAAAAAAATTAAAATTCTTAAAAAAATTCTTAAAAAAATAATTAAATTTG
TAATAGAAGAATTAAAGATATCTATATTTTTTATTATTATATTATTAAAATTTTGTATTC
ATATAGAATTAAAACTTGTCAT--------AAATTCA-TTTGACAATAAAAAATTTATTT
ACAATAAATTATATT----AAAGTCAAAAA-TTTTAAA-AATAATTAA-TTAAATATAAA
TTATATATAAAAAAATAATA-AAATAATAAAAAAAATTAATCTATTAATTAAATTAATAA
AATATTTTTTAATAGCGTGCCAGCAAAA-GCGGTTAAACGATTAACTTAAATTAA-TTTT
TTAATTTAAACTAAAAAAATAACA-AAAGAA---TTA----AAAA--AATAATAAAATAT
ATTTTTAAATAATAGTTTTTAAAGTTAAAAATCAAA-ATTTAATGAATTGGATTAGATAC
CCAAATAAAAAAACTTTTTAGTATTAAACTAATATAGTTAAACT--AGAAATATTTGGCG
GTAAAATATTTTAATTAAAGGGTCTTGATTTTTAATAGAAAATACACAATAAAAAAAACT
TTA-ATTATAAATTTATATATCTCCGT------AAAAAAAATATTGTTTT-TAAAATAAA
AAAAATTT---ATTTT------TACAGGTCAAGATATAATTTAAATTAAAGAAAAATTTA
GACACAAAAAA-AAAATAAAATA---TATAA----GAATTTAAAAGTAAT---TTTTTT-
TTTTAAAA-AAAAA---TGAAATTATTATTTTATGTACATATTGCCCATCACTTTCATT-
TTAAAATGAAATAAGTTGAAACATAGTAGAAATATAAGAATATGTTTCT--AAAATTTTC
TAAATA---CCCCCCGTATATTCAATTTCCAATTGAAAAGATTTAAGAAAATA-------
AGTT--TTT--AAAAAATAAATTTACAAAATTTATTTACTTAACTTAAAATAATAAAATA
AATAAATATAAATATATAA-TTAATATAA---CAATTTCTTTTCAGAAATAATATAATAT
TTTATCATATCGGAAGCGTGGAAGAAAAGAACGAGTTCAAATAACAAAAAAAATCATTAT
TATTACAAAAAAATCATTTAAAAAAAAAAAAAAGTTTAATAATACCATTATATATAAAAA
GAAACCATACTCAATCAAAAAAATAAAGCTAAATAAAGAAGATATATATTCAATGTTAAA
ACCTGATACTAATTCAGTCTCACTTTCAAGAAAATCAAAAGGTAAACGATTTATTTCACT
TATAGCAACTAAAATTAAAAGATATAAATAAACTAAAGAAAAAAGAACTACCAAAGAATT
AAAAAAAAAATAAAAGTAAAAATTAAAAACGTTTATTATAATTAAAGGAAAAAAAAATAA
AAACATTAACCCAACTTCATATCTAATAATTTGAGTTAAAACACGAAATATAGACAAAAT
TGAAAAAAATCTATTTGAACTATAACTTAACAGTAAAAAAAAAAAAGCTATTAAAGAATA
AATTATAAAAAAAAAAAAAAAATTTATATAAAAATATGAAATTCTATTATTAAAAGGATA
ATTTAATCTAATTAAAAAAAATATAATTACCCCAAAAAAAATTATTAAAATTCAATAGTT
TTTTAAAATAAAATTTAATTTCAAAACTTTTTTTGTTAGTAACTTAATAAAATCTATTAA
AGATTGAAAAAAACTATTTATAAAAAAAAAATTAGGACTTTTTCGATAATTTAACACTCC
TAAAATTTTTCGTTCTATTAAAGTAATAAATATAATACTTAATAATAAAAAAAACATTAA
TAAAAATTCTATAAAAATAATTTTCAAAAGTG----TTT-TACACTAAATAAAATCTTAA
ATTTTATGCA--TTTTGCTTTTTTGAAAAAAAA-AATAAAGTTTCAAAAACTTAAA-AAG
TTTAAACTGATAGAGGTAAAATACCATTATTTGTTTGCAACACAAAAA-T-----TTTCT
ATCA--AAAAAAAT--ATTAAAAAATTAATTAACAATGTTATATTTATTCCAACTCCTTC
AAACATTAGACTGATATGAAATTTTGGTTCTATACTAGGAGTAAGAATAGTTATTCAAAC
GATTTCCGGAATTTTTATTTCGATACATTACTGTAATAATACTTTTATAGCCTTTAATTC
ATATATTTTTTTAAGAAAAATTATTGATAATGGAATAATTTTACAAATAACTCATGCTCA
TTTCTCTTCAATCATTTTTATTATTATATATTTGCATATTCTAAAATCAATAATTAACAA
ATCTTTTAATAAAAAAATTATATGAATTTCAGGAAACATTATATTATTAATAATTATAGC
TTCAGCTTTTATTGGGTATGTTTTACCTTGAGGACAAATATCATTTTGAGGAGCCACAGT
TATTACAAACATTTTTTCTTCAATTCCTTTTTTAGGAAAAAAAATTGTTTTTTGAATATG
AGGAGGATTCTCTGTAGAAAACCCTACCCTAAATCGATTTTTTTCTTTACATTTTTTAAT
TCCTTTAATTATTTTGGCCATATCAATAATTCATTTATCAATCTTACACGAAAAAGGGTC
CTCTAATCAAATAGGAATTTTTTCAAACAAAGAAAAAATTCTTTTTAATAAAAGATTTAT
ATTTAAAGATTTAGTTTCAATAATATTAATGTTTATAATGTATTATTTATTATTAAATTT
ATTTATTGATTTTCATTTTAGAATAGCAAAAGAAAATTTTTTTCCTGCAGATCCATTAAA
TACGCCTCTACATATTAAACCTGAATGATATTTTATATTTGCTTACGCAATTTTACGATC
TATTCCAAGAAAAGTTGGAGGAATTGTAAGACTAATAATTTTATTTTTTTTATTCATTTT
TATAATATTTAATAAATCTTTTCATTCAAAATTTTTTTTTAAAAAAAAAATTTTTATTTT
TTTATTATTAACTTCATTTATTGTTTTAACTAATATAGGGTATAAATTAATTGAATATCC
ATTTACAGAAATTTCCCTATTTTTTGGTTTATTAATAATTATTACTATAACTTTAATTTA
AAAAA-GTTTT--ATAAAATTTATTTTCAAAATAAATTTTTTAACTTT-AAG-AAAAAAA
C-AATTTGCAAAATTGTTTTT--AA--TT-AACTTAAAAATAATTTTATTTATATATTTA
TTAATAATAAACTTTAACCCCATAAACTTAGTAATTAATTTTTCATTTCTTATATTTATA
CTTATAATTAATTTTTTAATTATTAATAATGATAAATGAATAATAATATTATTAATTATC
TTTATAATTGGAGGGATAATAATTTTTATATCAATAATTTGTTGTACAATAAAATTTAAT
ATAATCATAAAAAAAAAAATATACTTTTTAACATTTATACTATTTTTTTATATAATAATT
ATGTTATTAAACAATTCATTTTTAATTTCATTATCTATATTTAATAATACATTTATATTT
TTTTTATGTTTCGCTATCCTAATAATAATATATTTATTAAAAAATA-----TAATATTTA
AAAAACAAAAAAATATTAAAATATATGTCATTCATAATTATGTTTATATATAGTAACAAT
ATTACATTATTAATAATTATAGTAACAATTTATATATATATAAACGAGAATTATATAAAC
TCTATAATAATTTTTATAGTTTTAATTATAATAAAAATAATTCTTTTTAGAACAAAAGAA
AAAATAAATAATTATTTTTTTTTTTTAAAAAAAAAAATAATTATAATTTTAACAATTTCA
ATATTGATATTTTTTTTTACAAATAAAATAATAAACTTTTATGTATTCTTTGAATTAATT
TCATTAATGATTTTTTCTTTAATTTTTTTTTCAAGATTTTCTAATCAACGTCTAAAAGCA
AGAATCTATATATTCATTTTTATAGGAATAAGAACATTTCCTATACTAATTATATTTTTT
TTTTTAAATGAAAAAACAATAATACTAATTTTTTTTTTAGGATTTTTAATTAAGATTCCT
ATTATAATATTTCATTTATGGCTACCAAAAGCTCATGTCGAAGCAAACTTTTATGATTCA
ATAATTTTAGCAAGTTTACTTTTAAAACTAGGAGGTTACGGAGTAATAATTATTAGATTA
AATAAAAAAATAAACTTTTTCTTTATATGAAGAATTATAAGAATAGTTATATTATCAGTA
AACATAATTTTTTTAATAGATTTAAAAATAGTTTTTGCTTACTCATCTATTATTCATATA
AATGGAATGATTTTAATATTAATAAGAAATAATTTTTCTACTGAAAAAATATTTATTATT
ATAATAATTAGTCACGCTATTAGTTCATCTATAATGTTTTATATAGTAGGTTTAATTTAT
GAATTTACATTTTCACGTTCTTTATTAATTAATAAAAATTTTATAATAAATAATTTAATA
ATATTTTTATTTATTTTTATAATTCTCTTTATTAATATAGCTATACCTCCTTTTATAACT
TTTTTTTCAGAAATATATATATTTATATCAATAATAAATTATA---GAAAAAAAATAGTC
TTTTTAATTATATATATTATATTTGCAACAATTATATTTAATCTTATAGTTATAAAAAAT
TTAGGTATAAGAAATATAAATAAATTTTTTAAAATAACCCAAATAAAAATTAAAAATTCA
TTTTTATTATTAGAACATAAATTAATATTAATAATTATATAAATA--TATTGGAATAGTT
TATCTTAAAATATTAAATTGTGAATTTAAAGAAAA-TTTTCAATAATAATTTACATTAAT
ATATTTAAAATTATATTAACTTTTTTAACTTTAATTTTTTTATTTATAATAAACTTAACA
TTAAATTTAAATTTCCAAATAATTGTTT---TATTAAATGAAACAATATTTAATATATAT
GAAAATGTGATATTTATTTTTGATATTTATTCTATATCATTTTTTTTAGTAATTTCAATT
GTTGTATTTAATGTGTTAAGATTTATAAATATATATATATATATAAATAAAAACATAAAA
ACTTTTTTTTTCATAACTAAAATATTTATTTTATCTATATTTTTATTAGTATACTCATTT
AATTTATGAACTATAATTATTGGGTGAGAAGGATTAGGAGTAAGATCATTTTACTTAATT
TTTTACTATAATAACTATGAAAGATGAAAAAGAGCAATTAAAACATTTGTAAATAATAAA
ATTGGAGACTGTTTATTAATCACATCAATAATTTTTATAGTATTATTCTTAAACTCATTT
AAAATAACTAGAATAATATTTTTAATTT---CCATATTTACAAAAAGTGCACAATACCCA
TTTATAGCTTGATTACCTATAGCTATAGCAGCTCCAACTCCTATTTCAGCCATAGTTCAT
AGATCTACTCTTGTAACTGCAGGATTATTTATTATATTTCGTTTATTTAATAATTTTTAT
ATAAAAATTAATTTAAATTTTTTTATAAATTTATGCTTAATTTCAATACTTGTTAGAGGA
ATAAAAGCTATTACAGAAAAAGACATAAAAAAAATAATTGCTTTATCAACCTTAAGCCAA
ATAAGACTAATTTTTTTTTTCTTACTTAATAATATAAAAAACTTAGCATTCATTTACATA
TGTAATCATGCTTTTTTTAAATCATTAATATTTATTAACATGGGAATAATAATAATAAAT
AATTTCTCAAGACAATTAAAATTTAACATGACTAATTTTAATTTAATTTCAAAGTTTTTA
CTATCTTACAAAATTGCTTGTTTTAACTTGATAAATTTATCATTTTTTTCATCTTTTTTT
GTTAAAGAAAAAATATTAATAACTTTTGGGGAAAGAATAGCAAGAATAACAAAGTTTTTA
GTTTTTTTATTTAATAGATTTTTGACTATAAATTATAGAATAAAAATAATTTTCTTTTTT
AATAAAAATAATCATAAAAGTAAATTTAACAGTTTGATTTGTTTCACTAATTATAATATA
TCATTTTTTTTAATAAACATTTTTTCAATTATTTTTAGAAAAATTGTTATAAACATATTT
TTATTTACTATTTATACGAATTTATTAGTTATAATAATTTATTTAATTTCTCTAATAGTT
AATTTCAAAATTTTTGAAAATAATTTTATTATAATTAATTCAATTATATATTTAAATTAT
ATGTTGTACATATATTCTTTTAAAGTAATAAAATATAGATTGGAATTTAATGAATTATGA
ATAGAAAAATTTACTCTAAACTTTTATTTTTTTCTAAAAAATAAAATGTTAAATAAAACA
TTTAATATAAATTATAATTTAATTATAATAATATTTTTAATAATTATATTTATTTAAATT
CTTTTGATATACTAAATTTAAGTTAT-TTAAACTATTTACTTTCAAAGTAAAATAATTTA
TTTAGAATATTAAATTTATTAGTGATATATTATATTATATTTATTCTTATAGTAATTTTA
TATAGTAATATAATTATAATTTGATTTTATATAGAAATAAGTTCTATAATATTTTATATT
TTATTAAATAAATTGAATAATAATAAAGAGATTAATATAATTTATTTTATTATTCAAGAG
ATAAGATCAATTATGATAATTTATATATATATAATTAATAATTTATTTTTGTTGAATTTA
TTAATTTTATTTAAAATAGGGGTCCCCCCTATACACAATTGATTATTAAAAATTTCAATT
TTTTTAAATTGAAAAATTTTGTTTATAGTTATAAACTTTCAAAAGATTATCCCACTTAAT
ATTATTTACATACTTATATGTAATCCATGGTCAATAATAATCACTTTGAATCTATTTATA
ACTATATTTTTTTTGTTTAATGCTTTAAATAACAAGTATTTATACTCAGTTATTTCATTA
AACTCATTAAGATGAATTATTTTATTAACATTTTTTAATAAAATTTTCATAATAATGTAT
TTACTTATTTATTTCCACATAAATTATTTCTTTTTGAAAGAATTAATAGTAAGAAACAGA
AAAAACTTTTTTAATATTTTTAATTTTAAAACATTGTTTTTTTTTGTTACGTTAAATATA
ATTTCATTTCCACCAACAATTCTATTTATAATAAAAATTAAGATTATTTTTTTATTAAAT
TTATACAATTTTTCAAAATTCTTTATACTATTTTTAATTATCGCTATA-TTACTCTTTTC
AA-TAGTTTTTTTTCTAATTTTTTTAAATCATTTTTTTGTTATAAAATGAGAAAAA--GA
AAAATTTAATATCAAATTAAGTATAATTATTTATTTAAATATTCTACTATTCTTAATTTT
TAGGAGTAAGCTAT-----------ATAAAGCTAAAGGATTCATATTCCTTTGAATTTTT
CCTAAATTT-TAAA--GAAAACATTTTAAAGCTGCTAACTTTAAATTTATTTATTTCTTT
T--CTCTAATGAAATT-AAAAT--AAAATTTACAATTTTAATTATATT-AGAAAAAACTA
AAGTAATATTTTAGTTATTGATAATTAACTTA-CCAAAAATTACTA

#Tetranychus_ludeni
ATAAAATGATTAATATCAACAAATCATAAAAATATTGGAACTATATATTTTTTATTTAGA
CTTTTTTCAGGACTAATAGGAACTTCAATAAGAATAATTATTCGTTTTGAATTAATAACC
CCAGGTTCATTAATTCAAAATGATTTTATTTACAATTCTATAGTTACTACTCATGCTATA
ATTATAATTTTTTTCATAGTTATACCTGCCATAATTGGAGGGTTTGGAAATTGATTAATT
CCAATAATAATTAATACAATAGATTTATGTTTTCCACGAATTAATAATATAAGATTTTGA
TTATTAATTCCATCTCTTTTACTAATAATTAGTTCTTCTATAAAAAGAGTAATAAACGGG
GTTGGTTGAACAATGTATCCTCCTTTAACTTCTATTCAATATTTTATATCTTCATCAATT
GAAATAATAATTTTTTCATTACATATTGCAGGTTTATCTTCAATTGCTAGATCTATTAAC
TTTATTTCAACAATTCTCTTAATAAAAAACAAAAATTATTTTTTAAGTAATTTAACATTA
TTTACTTTATCAATTTTAATTACTACATTTTTACTTTTACTAGCACTACCTGTTTTAGCT
GGAGCAATTACAATAATTCTAATAGATCGAAATTTTAACACATCATTTTTTGATCCAAGA
GGTGGAGGAGACCCAATTTTATACCAACATTTATTTTGATTTTTTGGGCACCCAGAAGTT
TATATTTTAATTTTACCAGGATTTGGAATAATTTCTCATGTTATTAGATATAATTTAGGT
AAAAAAGAAGTGTTTGGTAAAATTGGAATAATATTTGCTATAATATCAATTGGTTTATTA
GGGTTTATTGTTTGAGCTCATCATATATTTACAGTAGGAATAGATGTAGATACACGA---
GCTTACTTCACAGCAGCTACTATAATTATTGCTATTCCAACTGGAATCAAAATTTTCAGA
TGATTTACTACTATTTTAAATTCTCATATTAACTTTAGAATTTCAATATATTGGGCTATA
GGTTTTTTAATTATATTTTCAATTGGGGGATTTACAGGAATTGTAGCATCAAATTCATGT
TTAGATATTAATTTACATGACACTTACTATATTGTTGCTCATTTTCATTATGTATTATCT
ATAGGAGCAGTATTTGCTATCTTTAGTGGTTTATTTTTATGAATTCCTTTAATATATAAT
TTATATTTTAATAATAATATAATAAAAATTCATTTTTGATCAAGAATAATTGGGGTAAAT
ATAACTTTTTTCCCTCAACATTTTTTAGGATTGATAGGAATACCACGACGATATTCAGAT
TATTTAGATTCAATATATATATGAAATTTTATTTCTTCTTTTGGATCATTAATAACTTTT
TTTTCAATTATCGTTATATTATATATATTTTTAGAAAGATTTTTAATAAACAAAATAATT
TTTATATTTGAAAGAAATTTAAATAATGCAGAATTTTTGTTTTTTTCACCAATTAATAAT
CACACTATAATAGAATATAACTTAATTATTTTAAGTGAATAAA-TAAAA-AAATATATTA
GTTTAAAAAA--TTAATATAAAAT---TTTTATTATTTTATTAACTTACTTAATTTTTTT
TATTATTTCAATTTTAATTTTTATATATTATTTATTTACAAAAAATGATTTAATAATAAA
TATAAATTTTGCTTCAATATATGAGTGTGGATTTATAAATATAACATTCTCACGATTTTT
TTTTTCAATAAATATATTTATTTATATAATTCTTTTTATTATTTTAGATATAGAAATCTT
TATTTTAATACTTATAGTTTTTTATGAAAATAATTTTTTAATTATTTTAAATATTTTTAT
TATTAGAATAATTATTTTAATATTTTATGAATGATTTAGAATAAGATTAAATTGATTTAT
TAAATAAA-TTAAAAGAAGCTTT--AAGCATTTTGTTGTTAACAAAAAGTAGAAAA----
-----TTTTCCTTTTAAAG------TTAAGATAAACTTTT-----AAAGAAAATATAAAT
TGACAATTTAAACAAAATTATC--TTTTTTTCATTAAAGTATAA-AAATATATTAAGTTT
AGAACTTAAA---GAAAAAAA-TGAAAAA-TTCTGTAATTTTTGATAAAAAAAGA--GTG
AAAATCTTTTGAAACAGAATTTTT-TTAAAAATTCTTTTCTTT---------------AA
AAAAATAAAATTTTAAAATATAAAAAATCTTAA--AAAATTATTT---TAT----TTAAA
TACCTTTTGTATAAGGAAAAATTG--ATTAA-----AAAATTTAAAAATAATTTATCTCG
AAAATT-ATTAAAATAAAAAAA-GTTAAATTGTAGAAATTATAT----TTTTTATTTATG
ATATATAAAGC-AATAATT--AAACTAGTTATTTTCAAAAAAAAAA--TTAGTGAAGCTA
AAATA--TAAAA-CTTTTTATTTTTAAA----TAAAAAAGAGTTTCAAA----TTA--AT
TTTTTATTATAAAAAAAAAACAATTT-TTTAAGTTTTAAAAAAAAATAAAAAATTTA-AA
TT---TATTAAAATAATTTTATTAGTAGAAAAATATAAT--------ATTTTTTTTTAAA
AAAAAATGAATTTT---TAAAAAA----TAATTTTATTTTAAATT--AAA-TTT-TTTA-
--ATTTTTAACAAAATATCA-TCAAT-AATATTTTATTGTAAA-TTCTGCTCAATGAA--
AATTTAAATAGCCGA-TT-AATCGCTAAGGTAGCACAATCACTTGTTTTTTAATTAAAAA
CTTGAATGAAAGGATAAAAAAAAATTTAAATTAAAAAT--TATTTTAAAATTAAAATTTT
AATATTAATGAAAATATTAATAACTTTTT-TTAGACGGAAAGACCCTATGAATCTTACTT
TT---ATAAAAGTTTTTTGGGATAAAATTTAATTTAAATATTTAATTAATTTAATGAAAA
GAACTTTTT-AAAAGAATAAATAAAAAGATACTCTAGGGTTAACAGGATAAAATTTAATT
AAAGAACAAATTTATTAAAAAATTATTACCTCGATGTTGGTTTTA-TAAAACTAAAAATT
GCAATAGATTTTTTTAGTTAGTCTGTTCGACTATAAAAATATAACTTGAACTGAGTTCAA
ATCGGTGAAAACCAGATTGGATCTTATCTAAAAAAAATTGTTTTTAAAATAGTACGAAAG
GAAAATTTAAAATATA-AATTATAA---------TTGATTAATAATA-TTTTGATTTCGA
ATCAAAAA-ATAAAAATCAAAT--AAACAAACTAAT---TCTTAT------AAAAA-TTT
GATTTAAAATTTGATTTTACACGAGAACCTAAAATAATTAAAATTATTCCAAATACTCTA
CTAAATACACTTAAAAAAATTATAAAAAGAAAAAAAAAATTATATAAATTTAAATAAATA
ATTAAAGATAGATAAATTATTAAGATATCTAAAACAATAATTAATAAAAATCTATTACTT
AAAAAACATAAAATAAAAAAAAATAATAAAAATATAATTAATAT----AATTCAGA--TT
AAAAAAAAATTAAATCCAAATTAA-AATTG--AAATCTGTACTCCAATAAG-TTTTACAT
CTTCAATGTAAATAAATT-AAGAGTTTAATTAAATATTAAAATAATAAAATAAAGTAAAT
ACCCCAATTCAAATATAATCAACAAAATGTCAATATCAAACACTAAATTCATAATTTAAA
AAAAAAAATAATCTATTATAATTAAACAAAAAAAAAAAAAAAGTAATAATTAATCCAATT
AATCCTAGAATTACATGAGAAGCATGTAAAGAAGTTGTAAATAAAAAAGAAGAACTAAAA
ATTCTATCATTAAAATTAAAATTTAATTTTATAAAATAATTTCTCATCTCTAAGATTTGT
ATATCAATAAACAAAATACCTATAATTAAACAATAAAATAAATATAATAATCTTTTTAAT
TTAAAATTTTTATTAAGGAATCTATTATGACTAACTATAATAATAAGACTAGAACTTAAC
AAAATTGAAGTACCAAAAATAATTATTCTTGTAGGATTAGCAGGAATAATACCTTTAGGG
GGTCAGAAATTTCCCATAAATATATTAGGGCTATAAGCATTATGAATATAACTTCAAAAT
AATGAAACAAAAACTATTAATTCCGAAATAATAAATAACAAAAATCCATTAGTTAAAATA
TTAATTTTCTTTTTTATATAGTTTCCTATAAAGTAATTTTCATTTTTCA----ACAAAAA
AAAAAACTTTATTAACAAAAAATAAAAAATTAAAAAAATAGAAAAAAAAATATAAAAATA
TCTATTAATATTCCAAAAAAAATTATTTATTCTATTAACTAAAATAAAAAGTAAAAGAGT
AAAAATTAAAGGGCCATAACTTAAATTAACTAATATTAAATTATTTAACGTCAT-----A
AATTTCTTCAATGTATAAATTTAATAAAGTAACAATAATATAAGCTTGAATAAATCTAAC
TAAAAACTTTATCAATATATACAAGTACATCAAAAAAATAAAAAAAATATTGTTAGAT--
-AAAATAACTAATCTAATTAAAGAAACTAATACATGCCCTGCGATTATATTAATAGATAA
ACGTAAAAATAAAGTTAAAGGTCGAATAAAAAATCTTATTAATTCAATTAAAATTATTAT
AGGAATTAAAAGATTTCTTGTAGATAAAGGAACTAAATGAATAAGAAAAGAATTATTTAT
TTTAGTTAAATTTAAAATTAATAAAGGGAATCATAAAGAAAAAACTAAAAAAATATTTAA
TCTAATTTGACCAGTAAGACCAAATCCATAAAAGTTTAAACTAAAAAAATTTAATATAAA
AATTAACAAAAAAACAGATTTTATAATAATATTATAAGAAATATTTTTATCTAAAAAAAA
AATAATTTTTTTAAAAAAAATATAAAATTTATTTATTTTTAAAAAAAGAGAAAAAATAAT
AAAAAAATAAAAATTTAAAATTAAATAAGTAAAAAACATAAAATTTTTAACATCAAAAGA
AGAAAATAAATTATTTAACATAAATTTTTTTAAAAGTAATTAAAGAAAAAGACTTTTTTT
CAAAAAAAAATAAAATTTTATAAAAATAAACAAGTAAAAAATTTATAGAAAAAAAAATCA
AAATTCAATTTATAGGACTAACTTGATAAATTCATCAAAAGGTTTAA--CCTATAAATAA
CTTAAGAAGTTATCGCTT-AAATCAGCCATTTGACGAAATAAATTAAATTTTATTTAAGT
TTAAAGATAAGACTCTAATAGGTATAAAACTATGATTAATACCACAAATTTCTGAACACT
GACCTTTTAATAAAATTCTTTTATTACAATTTAAAAACATTATATTTAAACGTCCCGGAA
TAGCATCTATTTTTCTTATTAAACTAGGAACCGTCCAAGAATGTAAAACATCATTTGAAG
ATAATAACAAACGAATAAATTTATTTCTAGGAATAATTAAAGAATTTCTTGTATTTATAC
AACGCAAAAAATTTCTTCTTTTAATATATCTTTCAACAAAACTTATATTTGGATATTCAT
AAGTTCAATACCATTGATTACCAATAATTTTTACATCCATAAAAGAAAATTTATTCTCTT
CATAACAATATAACAGAAATATTGAGGGTAAAGAAATAATTAAAATAATAAAAGCAGGAA
TAATAGTTCAAAATAATTCTAATTCATTTCTTTCATTAGAAAATAATATAGAATTAAAAT
TAAAAAAAGAAAAAAAAATTAAAATACTTAAAAAAATACTTAAAAAAATAATTAAATTTG
TAATTGAAGAGTTAAAAATATCTATATTCTTTATTATAATATTGTTAAAATTCTGTATTC
AAAAAGAATTTATATTTGTCAT-------AAATGTAAATTTGATAATTAAAAATTTATTT
ACAATAAATTTTAAT--AAAAAATCAAAAAATTT-ATA-ATTAATTAA-ACAAAAATAAA
TTATATATTAGCAAAAAAATTTAATAATAAAAAAAATTAATTTATTTTTTTAATTAATAA
GATAATATTTAATAGCGTGCCAGC-AAATGCGGTTAAACGATTATTTCAAATTAA--TTT
ATTATTTAAACTAGCAATT-AATATAAAGAAAATATT----TATAGTAATATATATATAT
A-TAA------ATAATTTCTAAAGTAAAAAAATAAAAAATAAATAAATTGGATTAGATAC
CCAAGTAATAAAACTTTTAAGTATTAAATTTATAAAATTAAACT--AGAATTTTATGGCG
GTAAAATATTTTAATTAGAGGGTCTTGATTTTTAATAGAAAATACACAATAAAATAAACT
TTT-TTTTTAAATTTATATATCTCCGT------AAAAAAAATATAATTTT-TTATATAAA
TAAAATTTT----ATA-----TTATAGGTCAAGATATAATTAAAATAAAAGATAAATTTA
GACACAAAAATTAAAGTAAAAAA----AACA----GAATCTAAAAGTAAA---TATTTT-
TTTAAAAA-TATAA---TGAAAAATTTATTTTATGTACATATTGCCCATCACTTTCATT-
ATAAAATGAAATAAGTTGAAACATAGTAGAAATATAAGAATATGTTTCT--AAAATTTTC
TAAATA-CCCCCCCCGTATATTCAATTTCCAATTGAAAAGT-AAAAGAAAATA--T----
AGTTATTTTAAAAAAAATAAATTTACAAAATTTATTTATTTAACTTAAATTAATAAAATG
AATATATACAAAAAAAAAA-CTAATAAAA---CAACTTCTTTTCAAAAAAAATATAATAT
TTTATCATATCGAAATCGTGGAAGAAAGGAACGTGTCCAAATAACAAAAAAAATTATTAC
TAAAACAAAAAAATTGTTCAATAAAAAAAAAAAATTTAAGAGTATTATTATATATATAAA
AAAACCATACTCAATTAAAAAAATGAATCTAAATAATGAAGATATATACTCAATATTAAA
CCCTGAAACTAACTCTGTTTCTCTTTCTAAAAAATCAAAAGGTAAACGATTTATTTCTCT
TAAGGCTACTAGAATTAATAAATAAACATAAATTATAGAGAAAAGTAACAAAAAATTATT
AAAAAAAAAATAAAAATAAAAATTAAATATATTTATTATAATTAATGGAAAAAAAAACAA
AAACATTAAACCAACTTCATATCTAATAATTTGGGTTAATACTCGAAATATAGATAAAAT
AGAAAAAAATCTATTGGAACTATAACTTAAAAGCAAAAAAAAAAAAGCTATCAAAGAATA
AACTATAAAAAAAAAAAAAAAATTTATATAAAAGTAACTAACTCTATTTAAAAAAGGATA
ATTTAAAGAAATTAAAAAAAATATTATAACACCAAAAAAAATTATTAAAATTCAATAAAT
TTTTATAATAAAATTTAATTTTAAAACCTTTTTTGTTAATAATTTAATAAAATCTATTAA
TGAGTGAAAAAATCTATTTATAAAAAAAAAATTTGGTCTTTTTCGATAATTTAAAACCCC
TAAAACTTTTCGTTCCATTAAAGTAATAAATATAATTCTTAATAGTATTATAAATATTAA
TAAAATTTCTAAAAAAATAATTTTCAAAAGTG--AAGTAATTCACAAAATAAAATCTTAA
ATTTTATGCAA--TTTGCTTTTTTGAAAAACAA-AAAAAAGTTTCAAAAACTTTAA-AAA
TTTAAACTGATAGAGG-AAAACACCCTTTTTTGTTTGCAATACAAAAA-TATTATTTTCT
ATCAA-AAAAAAAT--ATAAAAAGATTAATAAAAAATATTTTATATATCCCTACCCCTTC
AAATATTAGTTTAATATGAAATTTTGGGTCTATATTAGGATTAAGAATAGTAATTCAAAC
TATTTCAGGAATTTTTATTTCTATACATTACTCTAATAGAATTATATCATCTTTTAACTC
TTATATTTTTTTAAGAAAAATTATTGAAAATGGAATTATTCTTCAAATAACTCACGCTCA
CTTCTCATCAATTATTTTTATCATTATATACATTCATATTTTAAAATCTTTAATTAATAA
ATCTTTTAATAAAAAAATTATATGAATTTCTGGAAATATAATTTTATTAATAATTATAGC
TTCCGCCTTTTTAGGGTATGTTCTTCCATGAGGACAAATATCTTTTTGAGGAGCTACAGT
AATTACCAATATTTTTTCTTCTATTCCTTTTTTAGGAAAAAAAATTGTTTTTTGGATATG
AGGAAGATTTTCAGTTGATAACCCCACATTAAACCGATTTTTTTCTCTTCATTTTCTAAT
TCCATTAATAATTTTGTTAATATCATTAATTCATTTATCAATTTTACATGAAAAAGGGTC
ATCAAACCAAATAGGAATTTTTTCAAGAAAAGATAAATTTTTTTTTAATAAAAGTTTTTT
ATTTAAAGATTTAATTTCATTAATATTAATATTTATAATATATTTTCTTTTATTATCTTT
TTTTATTGATTTTCATTTTAGAATAGCAAAAGAAAATTTTTTTCCGGCAGACCCTTTAAA
TACACCTTTACATATTAAACCTGAATGATATTTTATATTTGCTTATGCAATTCTTCGATC
TGTACCTAGAAAAATTGGGGGTATTTTTAGATTAATTATTCTATTTATAATATTTTTTTT
TATGATATTTAATAAATCATTCCATTCAAAATTCTTTTTTAAAAAAAAAATTAAAATTTT
TTTATTACTAATTTCTTTTATTGTTTTAACTAATATAGGATATAAACTAATTGAATATCC
ATTTACAGAAATTTCTTTATTTTTTGGTGCTTTAATAATTGTTCTTTTAGTCTTAATTTA
AAA---GTT-ATAATAAAATTTATTTTCAAAATAAA-TTTTTAACTTT-AAG--AAAAAA
T-AATTTGCAAAATTATTTT-------TTGTACTTAAAAATATTCTTATTTATGTTTATA
ATAATAATAAACTTTAACCCTTTAAATATAGTAATTAATTTTTCTTTTTTTATATTTATA
ATAATAATTAATATATTAATTTTAAATAATGACAAATGAATAATAATATTAATAATTATT
TTTTTGGTAGGAGGAATAATAATTTTTTTATCATTAATTTGTTGTACAATAAAATTTAAT
ATAATTATAAAAAAAAAAAAATATTTTTTATCTTTTTTTCTTATTATATGTGTGTACATA
AAATTTATAGAAAAATCATTTTCAATTTCTTTATCCATATTTAATAACTCATTCATAACA
TTTTTATGTTTTATAATAATAATAATAATATTTTTTTTTAAAAATA-----TAATATTTA
AAAAACAAAAAAATATTAAAATATATGTCATTTATAATTTTATTATTTTTTTCAAATAAT
ATAATTTTATATTTCTTTACAATATTTATATTTTACTTGAGTAATGAATATTATATTAAT
TTAATAATAATATTTATAACAATGATAATAATAAAAATAATCTTTTTTAGAACAAAAGAA
AAATTAAACAATTATTTTTTTTTTTTAAAAAAAAAAATAATTTTAATTATAATAATTTCA
CTAATAATATTTTTTTATACAAATAAAATTATAACTTTTTACATTTTTTTCGAATTAATT
TCATTAATAATTTTTTCATTAATTTTTTTTTCAAGTTTTTCAAATCAACGTTTAAAAGCA
AGAATTTATATATTTATATTTATAGGTTTAAGAACATTTCCAATACTAATCATAATTTAC
TTTATTAATGAAAAAACAATATTATTAATTTTTTTAGTGGGATTTTTAATTAAAATTCCA
ATATTATTTTTTCATTTATGATTACCGAAAGCTCATGTAGAAGCAAACTTTTATGACTCA
ATAATTCTAGCTAGTTTATTGTTAAAATTAGGAGGGTATGGAATAATAGTAATAAATTTA
AGTAAAAAAATAAACTTTCTATTTATATGAATAATTATTAGAATAATTTTTTTATCTATA
AAAATAATTTTTTTAATAGATATAAAAATGACTTTTGCTTATTCTTCAATTATTCATATA
AATGGAATAGTTTTAATAATTTTAAGAAATAACTTTTTTACAGAAAATATATTTATTATT
ATAATAATTAGTCACGCTATTAGATCTTCAATAATATTTTATATTATTGGAGTAATTTAT
GAGTTTTCATTTTCACGAAGAATATTAATTAACAAAAATATATTTATAAATTTTATAATT
ATATTTATAATTATTTTCTTTACTTTATTTATCAATATAGCGATACCTCCTTTTATAACT
TTTTTTTCAGAAATATATATATATATATCTTTAATAAATTATA---GAAAAAAAATATTA
ATATTAATAATTTTTTTATTAATAATTTCAACTTTATTCAATATTATAGTAATAAAAAAT
TTAGGTATAAGAAATTTAAACAAATTTTTTAAAATAAGACAAATAAAAGTAAAAAATTTG
TTTTTATGCAAAGAACATTTAATTTTATTATTAATAATAT--------ATTGGAATAGTT
TAT-TAAAAATATTAAATTGTGAATTTAAAGAAAA-ATTTCAATAATATCACTTATTAAT
TCATTTAAAATATTATTAATTTTAACTATTACTTTAACTTTAATAAATTTAAATTATATT
TTTTTGATAAATTTCCAAATAGTAATTA---TATTAAACGAAATATTTTTAAACATAACA
AAAAATTTAATATTTGTTTTTGATATATATTCATTAGCTTTTTTTTCCATTATTTCAATT
GTAGTTTTTAACGTTTTAAGATTCATAAATATTTATATAAATAAAAATAAAAAAATTAAT
GTTTTTTTTTTTATAACAAAAATATTTATTATATCAATATTTTTGCTTGTGTTTTCATTT
AATCTATGATCCATAATTATTGGTTGAGAAGGGTTAGGGATAAGATCTTTTTACTTAATT
TTTTATTATAATAATTTTGAAAGATGAAAAAGAGGGGTTAAAACCTTTTTAAATAACAAA
ATAGGAGACTCAATACTTTTACTATCAATAACTTTCATAGTAGTAAACATAAATCTATAC
AAATATATTAGTTTAATTTTTTTATTTT---CTATACTCACAAAAAGAGCACAATACCCC
TTTATGTCTTGATTACCTATAGCAATAGCTGCTCCTACACCTATCTCAGCTATAGTTCAT
AGCTCAACTTTAGTTACAGCTGGCTTATTTATCATTTTTCGTGTAATTAATAATTTTCTA
ATAAAAATTAATTTGAATACTATTACTAATTTATGTTTAATATCTATATTTTTTAGAGGA
ATAAAAGCAGTTATAGAAAAAGATATAAAAAAATTAATTGCTTTATCTACTTTAAGACAA
ATCAGATTAATTTTTTTTTTTATAATTAGAAATATTAAATTATTAGCATTTATTTATATA
TGTAATCATGCTCTATTTAAATCATTAATATTTATTAATATAGGTTATATAATAATAAAA
AACTTTTCTGATCAATTAAAATTTAATATAACCAATCTAAGAATAAATCATATTAACATA
ATCTCTTTTAAAATTTCATGTTTTAATTTAATAAATATATCATTTTTCTCGTCCTTTTTT
ATTAAAGAAAAACTTATAATAAATATGTATACAACAATATTTTCAATAATAAAATTTTTA
ATTTTTTTAATAAATAGTTTTTTTACCATAAATTATAGATTAAAAATAATTTTTTTTTTT
AACAAAATAAATTTCAAAAAAAAGATTAGAAACAATTTTTTAATTATAAAATATAATTTT
TCTTTTATTTTAATAAATATTTTTTCTTTAATATTTAGAAAAATATTAATTAAAATTATA
TTATTTAATGATATATTAAACTTAACTATTATTCTATTTTATTTATTAACTTTAATTTTT
AATTTTAAAATTTATTGTTATAATTTTTTTTTTGTTAACACAATAATAAATTTAAACTTT
ATAATTTATATTTATCCAATAAGTTTTATAAATAATAATTTAGAATATAGAGAATTATGA
ATAGAAAAGTTTTCTCTAAATTTTTATTTTTTAATAAAAAATAAAATATTAATTAAATCA
TTTAATATAAATTTTAATTTAATTATAATAATATTATTTATATTTATAATTATTTAA---
---------T-CTAAATTTAAGTTATATTAAACTATTTACTTTCAAAGTAAAATAATTTA
TTTAGAATATTAAATTTATTAATTATTTATTATATTTTATTTATTCTAATAGTATTTTTA
TACAGTAATATAATAATAATTTGATTTTACATAGAAATAAGTTCTATAATATTTTATATT
ATATTAAATAAATTAAATAATAATAAAGAGATTAATATTATTTATTTTATTATTCAAGAG
ATTAGATCAATTATAATAGTATATATATATATAATTAATAGATTATATTTATTGAATTTT
TTTATTTTATTAAAGATAGGGGTTCCCCCTATACACAATTGACTTTTAAAAATTTCAATT
TTTTTAAATTGAAAAATTTTATTCGTAGTTATAAACTTTCAAAAAATTATCCCACTTAAT
TTCGTTTACATATATATATGTAATTCATGGTCAATAATAATTATTTTGAATCTATCTATA
ACTACGTTTTTTTTGTTTAATGCTTTTAATAACAAGTATTTATACTCAGTTATCTCATTA
AACTCATTAAGATGAATTATTTTATTAATATTTTTTAATAAAATATTCATATTAATTTAT
TTATTTTTTTATTTTTTTTTGAATTTTTTTTTTGTAAAAGAATTAATAAACAGAAATAGA
AAAAATTTTTTTAATATTTTAAAATTTAAAACAATATTTTTTTTTATTTTACTAAATATA
ATTTCTTTTCCACCAACTTTAATATTCATAATAAAAATAAAAATTATTTTTTTAATGAAC
TTATATAATTTAACAAAATTCCTTTTAATTTTTATAATTTCTATTATA-CTAGTATTTTC
AT-TAGTTTTCTTTCTATTTTTTTTAAATCATTTTTTTATTTTTAGTTGAGAAAAA--GA
AAAATTTAATATCAAAATAAGCATAATAATTTATTTTCACTTTTTATTAATTTTAATTTT
TAGGATTAAGCTAT-----------ATAAAGCTAAAGGATTCATATTCCTTTGAATTTAT
CCTAAATT--TAAA--GAAAATATCTTAAAGCTGCTAACTTTAAATTAAATTATTTCTTT
T--CTCTAATTTTATA-AATAT--AAAATTTACAGTTTTATCTTTATT-AGAAAAA---A
AAGTAATG-TTTAGTTATTGATAATTAACTTA-AATAAAATTACTA

#Tetranychus_malaysiensis
ATCAAATGATTTATATCAACTAATCATAAAAATATCGGAACTATATATTTTATATTTAGT
CTATTTTCAGGGTTAATAGGTACCTCTATAAGTTTAATTATTCGTATAGAACTTATATCA
CCAGGTTCTTTAATTCAAAATGATTTTATTTATAACTCTATAGTTACTACACACGCTATA
ATTATAATTTTTTTTATAGTTATACCCGCTATAATTGGAGGATTCGGAAACTGACTTATT
CCAATTATAATTAATACAATAGATTTATGTTTTCCACGAATAAACAATATAAGATTTTGA
TTATTATTACCTTCTTTAATTTTAATAATTAGTTCATCTATAAAAGGAGTAATAAACGGG
GTAGGGTGAACAATATATCCTCCCTTAACCTCTATTCAATATTTTATGTCTTCTTCAATT
GAAATAATAATCTTCTCCTTACATATAGCAGGAATTTCTTCAATTGCAAGTTCAATTAAT
TTTATTTCAACTATTCTAATAATAAAAAATAAAAACTATATTATAAATAATTTATCATTA
TTTACTTTATCAATTATAATCACTACTTTTTTATTAATTTTGGCTTTACCTGTATTAGCA
GGAGCTATTACTATAATTTTAATAGATCGAAATTTTAACACTTCTTTTTTTGATCCTAGA
GGAGGAGGAGACCCAATTCTTTACCAACACTTATTTTGATTTTTTGGGCACCCTGAAGTA
TATATTTTAATTTTACCAGGATTTGGGATAATTTCACATATTATTAGATATAATTTAGGG
AAAAAAGAAGTATTTGGAAAAATTGGTATAATATTTGCTATAATATCAATTGGTTTATTA
GGGTTTATTGTATGAGCACATCATATATTTACAGTAGGAATAGATGTAGACACTCGA---
GCTTATTTTACAGCTGCTACAATAATTATTGCTATCCCAACTGGAATTAAAATTTTTAGT
TGGTTTACTACTTTAATAAACTCACATATTAATTTTAATGTATCCATATTTTGAGCCATA
GGTTTCTTAATTATATTTTCTATTGGAGGATTTACGGGAATTGTAGCATCAAATTCCTGT
TTAGATATTAATTTACATGATACTTATTATATTGTAGCTCATTTTCATTATGTTTTGTCT
ATAGGAGCAGTATTCGCTATTTTTAGAGGATTATTTTTATGAGTTCCATTAATATATAAT
ATATATTTCAATAATAATATAATAAAAATTCATTTTTGAACTAGAATAATAGGAGTAAAT
ATTACCTTTTTTCCTCAACACTTTTTAGGGTTAATAGGGATACCCCGACGATATTCAGAT
TTTAATGATGCAATATATATATGAAATATAATATCCTCTATAGGTTCTATAATAACTTTT
TTCTCAATTATTATTATAATATTTATTTTTATAGAAAGATTTATAATAAATAAATTAATA
TTAATATTTGAAAGAAATCTTAATAATATAGAATTTTTATGATTTTCTCCAATCAAAAAC
CATACTATAATAGAGTATAATTTAGTGTTTATAAATAAATAATATAAATATCCCATTTTA
GTTTTCAAAA--TTAAAAAGTA-A---TTTTATTATAAAATTAATTTTTTTAATACTATT
TTTAACATTAATTTTTATAATAATTTATAGTTTATTTTATAAAAATGAAATAATTTTAAA
CTTTAGATTTTCATCTATATATGAATGTGGATTTATAAACATGACATTTTCACGATTTTT
TTTTTCTATAAACATATTTATTTATCTAATTTTATTCCTAATTTTGGATTTGGAAATTTT
TATGATAAGTTTAATAGTTTTCTATGAAGTAAATTTTTTAATTATTTTAAATATATTTAT
TTTTTCTATGATTATTATTATAGTATTCGAATGATTTAGTTTAAGACTAAACTGATTTAT
AAAAT----TTAAAAGAAGCTTT--AAGCGTTTTGTTGTTAACAAAAAGTAGAAAA---A
AA----TTTCCTTTTAAAAAAAAA--TAAGATAATCC-------AAAAGAAAAAATAAAT
TGACAATTTAAATACACTTATC-----TTTTCATTAAAGTATAT-AAATACATTAGGTTT
AGAACTTAAA---GAAAAAAA-TGAAAAA-TTCTGTAAACT-AAAAA-TTAAAGA--GTG
AAAATCTTTTACAACAGAATAAAAATTATAAATTCAAT-CATT-------------AAAA
TTTATTAATATTTCAAA----------TAAAAAT-ACAATTTTTTGCTTAT------TTA
TACCTTTTGTATAAGGAAAAATTTAAATTAA-AGATAAA---TATTTATA----ATCTCG
AAAATTAATTAAAATAAAATTTATTTAAATTGTTGAATTATAATA---GTTTTATTTATG
TTATATAAAGC-AATAATT--TAACTAGTTATTTTAAAAATTA---TTTTAGTAAAGCTA
AAACA--TTTAA-CCTTTAAAATTTAA----TTAAATTTAAATTTTAAA----TTAATTT
AATTATTTATAAAAAAAAATAAAA-AAATTAAGTTTTTTTTAAAAATAAAATAATTA-TT
TTAAAAAATAAAATAATTTTATTAGTAGATTAAAAAAAA-----CGAATAATTTAATAAA
T--AATTTAAT------TAAAAAAAAA--AACTTTATTTTAAATT--AAA-TTT-TTTA-
--ATTTTTAACAAAATATCA-TTAAC-AAATCTTTGTTATAAA-TTCTGCTCAATGAT--
AAATTAAATAGCCGAATT--ATCGCTAAGGTAGCATAATCACTTGTTTTTTAATTAGAAA
CTTGAATGAAAGGATAAAAAAAAATTTAAATTAAATGT--TTATTTAAAATTGAAATTTT
ATTATTAATGAAAATATTAATACTTTTTT-TTAGACGGAAAGACCCTAAGAATCTTTCTT
TT---AAAAAAGTTTTTTGGGAGAAAAATTAATTTTATTATT-AAATAATTTTTTGAAAA
GAACTTTT-AATTAGATTAAATAAAAAGATACTCTAGGGATAACAGGATAAAATTTAATT
AAAGAACAAATTTATTAAAAAATTATTACCTCGATGTTGGTTTTA-TAAAACTAAAAATT
GCAATAAATTTTTTTAGTTAGTCTGTTCGACTATAAAAATATAACTTGAACTGAGTTCAA
ATCGGTGAAAACCAGATTGGATCTTATCTAAAAAAAATAAAATTAAGAATAGTACGAAAG
GAAAATCTTAAAAATA-ATATAT--------TTTTTGATACATAAAATTTTTGATTTCGA
ATCAAAAAAAGATAAATC-------AAAAGACTATG---TATTAT------AAAGA-TTT
GATTTAAAATTAGATTTAAAACGCGAATTTAAAATAATTATAATAACACCTATCACTGCT
CTAATAACACTTAAGATAATTAAAAATAAAAAAAAAAAATTTACTAAATCAATGTAAACT
AATAAACATAAAAAAATTATTAATAAATCTAAAACAATTATTAGTAAAAAAATATTATTT
AAAAAACATATAAAAAAGAAGAAAAAAA-TGAAAATAAAAAAATA---TATTCAGATTTT
TTTTAAAAACTAAATCCAAATTAATTCTTT---AATCTGTACTCCAACAAAATATTACAT
CTTCAATGTAATTTTTTTAAAGAGTTTA--TA--CATTAAAATAATAAAATAAAGAAAAA
ACTCCAATTCAAATATAGTCAACAAAATGTCAATATCAAACTCTGAACTCATAACTTAAA
AAAAAAGATAAAGTTAAATTATAATAATAAAGAAAAAAAAATATTAAAGAAAGACCAAAT
ATACCTAAAATAACGTGAGAAGCATGTAAAGAAGTAGTGAATAAAAAAGAAGAACTAAAA
ATACTATCATTAAAGTTAAAGTTCAATTTTATAAAATAATTTCTTATTTCTAAAATTTGT
ATATCAATAAACAATATTCCTATAATAATACATAATATTAAATATAATAAACTTTTAGTC
TTAAAATTTTTATTAACTAAATTATTATGACTAATCATAATGATTAATCTAGAACTTAAC
AAAATAGAAGTACCAAAAATAATTATTCTAGTTGGATTAGCTCTAATTAATCCTTTAGGG
GGCCAAAAATTACCTATAAACATATTTGGACTAAAAGCATTATGAAAATAACTTCAAAAT
AGAGAAACAAAAACTATTCTTTCAGAAATGATAAAAAGTATAAATCCATTAATTAAAATA
TTATTTTTTTTTTTTATAAAAAAACCTATAAAAAAATTGTGAATATTTA----ATATAAA
AAAAAA-TTGC-AATAAAAAATAAAATAATATAAATAAAGAAAAAAAAATATAAATAAAA
GA-ATTAATTATCCAAAAATAATTATTTATTGTATTAATAAAAAAAAAAATTATAAAAGT
GAATATTAAAGGACCATAACTTAAATTTACTAATAATAAATTTCTAATCGTCAT-----A
AATTTCTTCAAGATATAAGTTTAATAAAACAATAATAATATAAGACTGAATAAAACTTAC
TAAAAATTTTATTAATATATAAAAATACATCAAGAAGAAAAAAAATATTCTATTATTT--
-AAAATTATCAAACTTAATAAAGATACTAAAACATGACCTGCAACCATATTAATTGATAA
ACGTAAAAACAAAGTTAAAGGACGAATAAAAAAACTTATAAATTCAATTAAAACAATTAT
AGGAATCAAAAAAGTATTAGTATTTAAAGGTAATAAATGAATTAAAAAAGAATTATTAAA
TTTTGAAAAACTTAATATTAGTAAAGGAAATCATAAAGAAAAAATCAAAAAAATATTTAA
ACTAATTTGACTTGTAAGCCCAAAACTATAAAAATTTAATCTAAACAAATTTAAAAAAAA
AATTATTAAAAAAATTATTTTAAAGAAAGAGTTAGAACAAACGTTTTTGCTTAAAAAAAA
AAAAAACATTTTTAAAGAGAAAAAAAAACTATTTAATTTACTTAAAAAAGAAAAAAAAAT
AAAGTAATATAAGTTTAAAAAAAAAAAAGATAAAAAGATAAAATTTTTTACATCAAAGGA
GGAAAATAAATTATTTAACATAAATTTTTTTTATTAATTTAACTGAAAAAATAAAATTTT
CTAAAGAAAATAAAATTAAATATAAGTAAAAAAATAAAAAAATTATAAATAATAAATAAT
AAATTCAATTTATAGGCGAAAGTTGGTACAATCATCAAAAGAAAAA--TTCTATAAATAA
CTTAAGAAGTTATCGCTTT-AATCAGCCATTTGACGA---AAATTTAAATTTATTTAAAT
TTAATGATATTACACTAATGGGTATAAATCTATGATTAATACCACAAATTTCAGAACATT
GACCTTTTAAAAGTATACTTTTATTACAATTTAAAAAAATTATATTTAAACGTCCAGGAA
CAGCATCTATTTTTCTTATTAATCTAGGTACTCTTCAAGAATGTAAAACATCATTAGAAG
ATAACAATAAACGAATAAACTTATTTCTAGGAATTAACAAAGAATTATTTGTATTAAGGC
AACGAATAATATTTCTTCTCTTAATATAACTTTCAATTAAAACAAAATTTGGATACTCAT
AAGTTCAATATCATTGGTTACCCATAACTTTTACATCTAAAAAAGTAAATTTATTTTCCT
CATAACAATATAATAAAAATATCGAAGGTAAAGAAATAATTATAATAATCAAAGCAGGAA
TAATAGTTCAAAATAACTCTAGTTCATTTCTTTCATTACAAAAAACTATAGAATTTAAAT
TTAATAAACAAAAAAAAATTAAAACTCTTAAAAAAACTCTTAAAAAAATAATTAAATTAG
TAATAGAACAATTAAATATATCCATATTTTTCATAATAAAATTATTAAATCTTTGTATTC
ATAAAGAATTTATATTTGTCAT-------AAAAT---ATTTGATAAT-AAAAATTTATTT
ACAATAAATT-CACA--AAAAAATCAAAAA-TTTT--TTTATAATTAA-ATAAAAATGAA
TTATATATAAACATAATAAATTAATAATAAAAAAAGTTAAAAAATAAAGTAAATTAATAA
AATATTTTTTAATAGCGTGCCAGCAAAAAGCGGTTAAACGATTAATTTAAATTAAA--TC
AAAAAAAAAACTAAATAAAAAATTTATGTATGTATAT----TATAGTAAAATATAAATAT
AATA-------TTAATTAAAAGAGTTAATAATTAAAAAC-AAATTAATTGGATTAGATAC
CCAAATAAAATTACTTTAAAGTATTAAACTAATAAAGTGAAACT--AGAAATTTTTGGCG
GTAAAATATTTTAATTAAAGGGTCTTGATTTTTAATAGAAAGTACACAATAAAAAAAACT
TTA-GTTATAAATTTATATATCTCCGT------AAAAAAAATATTTATTTATAAAACAAA
AAAAATTTTT---ATA------TACAGGTCAAGATATAATTTAAACCAAAGAAAAATTTA
GACACAAAATATAAATTAAATTA---AAAAA----GAATTTAAAAGTAAT---TCTTTT-
TATTAAAA-AAAAA---TGAAATAATTATTTTATGTACATATTGCCCATCACTTTCATT-
TTAAAATGAAATAAGTTGAAACATAGTAGAAATATAAGAATATGTTTCT---AAATTTTC
TAAATA---CCCCCCGTATATTCAATTTCCAATTGAAAAGA-AAAAGAAAATACTTAATA
AGTT---TTAAAAAAAATAAATTTACAAAATTTATTTTATAAACTTATAATAATAAAATA
AATAAATATAAAAATATAA-TTATTATAA---TAATTTCCTTTCAAAAATAATATAATAT
TTTATCATAACGTAAACGAGGTAAAAAAGAACGGGTTCAAATAACAAAAAAAATTATTAT
TAATACAAACAAATCATTTAAAAAAAAAAAAAATCTAAGAATTATTATTATATATAAAAA
AAATCCATATTCAACCAAAAAAATAAATCTAAATAAAGAAGATATATATTCAATATTAAA
ACCAGAAACTAATTCTGTCTCGCTTTCCAAAAAATCAAAAGGTAAACGATTTATCTCTCT
TAGTGCAATTAAGATGATTAAATAAATGTACACTACAGAAAAAAAA-AC--TAAATTTCT
AGAAAAATAATAAAAATAAAAGTTAAAAACATTTATTAAAATTAAAGGAAAAAAAAATAT
AAAAATTAAACCTACCTCATATCTTATAATTTGTACCAAAACTCGGTATATGGATAACAT
TGAAAAAAATCTATTTGAACTATAACTTAATAAAAGGAAAAAAAAAGCTATAAGAGCATA
AATTATAAAAAAGAAAAAAAAGTTTATGTAAAAATATGTTACTCTGTTAAGAAAAGGGTA
ATTTAATATAATAAAAAAAAATATTATAATTCCAAAGAAAATTATTATAACCCAATAATT
TTTTATAATAAAATTTAACTTTAAAACTTTTTTAGTTATTAACTTAATAAAATCTATTAA
AGATTGAAACAATCTATTTATAAAAAAAAAATTAGGACTTTTACGATAATTAAATACACC
TAAAACTTTTCGTTCTATTAAAGTAATTATTATAATACTAAATAATATAAAAAGTAAAAG
CATAATCTCAAAAATAATTATTTTCAAAAATG--AGTTTATTCATAATATAAAATTTTAA
ATTTTACGCAA--TTTGCTTTTTTGAAAAATAAACTTAAAGTTTCAAAAACTTTTT-ATA
TTTAAACTGATAGAGGAAAATACCAACATTTTGTTTGCAACACAAAAA-TA------CCT
ATCA--AAAAAAAT-AATTAAAAAATTAATTGATAATGTAATTTTAACTCCAACCCCTTC
AAATATTAGCTTAATATGAAATTTTGGATCAATATTAGGGGTAAGAATATTAATTCAAAC
AATTTCAGGAATTTTTATTTCTATAAATTATTGTAATAATATTAATGAAGCATTTAATTC
ATATATTTTTTTAAGAAAAATTATTAAAAACGGATTAATTATTCAAATAACTCATGCTCA
CTTTTCTTCTATTATTTTTATTATTATATATTTACATATTTTTAAAGCTATAATAAATAA
ATCTTTTAATAAAAAAGATATATGAATATCCGGAAACTTAATACTTTTACTAATTATAAT
ATCTGCCTTTATTGGATATGTTTTACCTTGGGGCCAAATATCATTTTGAGGAGCAACAGT
AATCACAAATATTTTTTCTTCCATTCCTTTTTTAGGAAAAAAAATTGTTATTTGAGTATG
AGGAGGTTTCTCTGTAGAAAATCCAACATTAAATCGATTTTTCTCTTTACACTTCTTAAT
TCCATTAATTATTTTATTATTATCTATAATTCATCTAGCTGTTTTACACCAAAAAGGATC
ATCAAATCAAACAGGTATTTTTGCTATAAAAGACAAAATTCTTTTTAATAAAAGATTTAT
ATTTAAAGATGTAATGTCATTAGTTTTAACTTTAATAGTTTACTCTTTAATCTTATCATT
TTTTATCGATTTTCATTTTAGTATAGCAAAAGAAAATTTTTTTCCAGCAGACCCTTTAAA
TACTCCTTTACATATTAAGCCTGAATGATATTTTATATTTGCATATGCAATTTTACGATC
AATTCCAAGAAAAATTGGAGGAATTTTAAGACTTTTAATTCTATTTTTAGTATTTTTTTT
TTTAATAATAAATAAATCATTTTACTCAAAGTTTTTTTTTTTAAAAAAAATTTCGATTTT
AATTTTATTAATATCTTTTGTTATTTTAACAAATTTAGGGTATAAATTAATTGAATACCC
TTTTACAGAAATATCTTTAACTTTTGGATTCATAATAATTTTTATTATAACCTTATTATA
AAA---GTTTTTAAATAAATTTATTTTCAAAATAAA-TTTTTAACTTT-AAGAAACATAA
T-AATTTGCAAAATTATTTTTT-AAA-T-AAACTTAAAAATCGTTTTTTTTATACTTTTA
ATGATAATAAACTTTAATCCAATAAATTTAGTAGTAAATTTTTCTTTTTTTATAATTATT
TTGATAATAAACTTTATATATATAAATAATGATAAGTGAATAATAATTCTTCTTATACTA
TTTATAGTAGGAGGAATAATAATCTTTTTATCCATAGTATGCTCCACTTTAAAATTTAAT
TTCATAAACAAAAAAAAAATAATTTTTATAA--TTTTCATTTTTTTTTTATATAATTTTA
ATTA-TATAATAGAATCCTTTATAGTAACATTATCTCTTATAAATAATATATTTATAATA
TTCTTTTGCTTTTTATTAATAATAATAGTATTTTTTTTAAAAAGAA-----TAATATTTA
AAAAACAAAAAAATTTAAAAATATATGTCGTTTATAATTCTTTATATTTATAATAGTAAC
TTAGTGATCATATTTTTTTTAACATGAACTTATTTTATTAATTATGAAAACTACTTAAAC
TTTATAATGATATATTTAACTTTTTTTTTAATAAAAATAATTTTTTTCAGAATAAAAGAA
AAAATAAATAATTATTTTTTTTTTTTAAAAAAAAAAGTTACATTAATATTAATGATTATA
TTACTAGTATTCTTTTACACTAAAAATATAATACAATTTTATGTGGTTTTTGAATTAATT
TCTTTAATAATTTTTTCTTTGATTTTCTTTTCAAGTTTTTCTAATCAACGTTTAAAAGCA
AGAATTTACATATTCATATTTATAGGGATAAGAACATTCCCAATATTAATCATATTATTT
TTTTTAAACGAGAAAATTATAATATATATTTTTTTAATTGGTTTTATAATTAAAATTCCT
ATAATATTTTTTCATTTATGATTACCTAAAGCACACGTAGAAGCAAATTTTTATGACTCA
ATAATTTTAGCAAGCTTATTATTAAAGTTAGGAGGATATGGATTAATAATTATTTATATA
AATAAAAAAATAAATTTTTTTTATTTCTGAAGATTAATTACAATTTTATTTATATCTATA
AATATATTAATAATAATAGATTTAAAAATAGTATTTGCTTATTCTTCTATCATTCACATA
AATGGAATAGTTTTAATGCTTATCAGAAATAGACTTTTTACTGAAAAAATATTTATTATT
ATAATAATTAGACACGCTCTAAGCTCTTCTTTAATATTTTTTATAATAGGGATAACTTAT
GAAATAACTTTATCACGAAGAATAATAATTAATAAAAATTTTATATTAAATAGAAATATA
CTATTTATAATTATTTTTATTACGATATTTGCAAATATATCTATACCTCCTATAATAACT
TTTTTTTCTGAAATATTAATATATTTTTCTTTAATAAATTTTA---GAAAAAAAATGTTT
ATTATATTAATAATAATTATATTTATATCAATCATATTTAATCTAATTATTTTAAAAAAT
TTTAGAATAAGCAAATTAAATAAATTTTTCAAAATAAATCAAGTAAAAACAAGAAATTTA
ATTCTATATATAGAACACCTTATATTAATATTTTTAATATA-------ATTGAAATAGTT
TAAA-AAAAATATTAAATTGTGAATTTAAAGAAAT-TTTTCAATAATTATT---ATTAAT
TTATTTAAAATTTTATTAATATTATATATAATATTAATATGTGTAATAATAAATATTTTT
TTTTTTTCGAATTCACAAAGTATCATTA---TTTTAAATGAAATATTTTTTAATTTTAAT
AAAAACATTACATTTGTTTTAGATGTGTACTCAATAGGGTACTCCTTAATTATTTTAATT
GTAGTAATTAATGTTATTAACTTTATGAATATTTATATATTTTTTAACTTAAATTTAAAA
AAATTTTTTTTTATAACAAAAATATTTATTTTTTCCATATTTTTACTTGTATATTCTTTT
AATTTATGAACAATAATTGTAGGGTGAGAAGGATTAGGAATAAGTTCATTTTACCTAATT
TTTTATTATAATAATTATGAAAGATGAAAAAGAGCCATAAAGACTTTTATTAATAATAAA
ATAGGTGATTCACTACTAATTTTATCAATAATTTTCATAGAAATAAATGAAGA------A
AAAACAAAAATAATATTTTTTTTAATTTTAGCAATATTAACAAAAAGAGCCCAATTTCCA
TTTATAGCTTGATTACCTATAGCTATATCTGCTCCTACCCCTATTTCAGCAATAGTGCAT
AGATCCACCTTAGTGACAGCAGGACTGTTCATCACTTTTCGTCTAATAAACAACTTTTTT
ATAAAAATAAACTTAAATTTTTTTATAAATTTATGTATAATATCCATATTTGTGAGAGGA
ATAATAGCCTTAATAGAAAAAGACATAAAAAAAATAATTGCTCTTTCAACTTTAAGACAG
ATTAGATTAATTTTTTTTTTTTTATTAAATAACTTTAAAGTAATAGCATTTATCTATATA
TGTAACCACGCTTTATTTAAATCATTAATATTTATTAATATGGGAATTATAATAAAAACA
AATTTTTCAAGTCAATTAAAATTTAATATAAAAAACACAAGCATGGAAAGTATATACCTA
TTATCTTTTAAGATGTCATGTTTTAATTTAATAAACCTTTCATTTTTTTCTTCTTTTTTC
ATTAAAGAAAAAATATTACTACAGCTAGAGAGAGGAATATTAATAAACATTAAATTAATA
ATTTTTTTAGTTAATAGATTTTTGACTATAAATTATAGATTAAAAATAATCTTTTTCTTT
AATAATAATAACTTTTTTAAAAAAGAAAATATTACAATTAAATCAAAAAACTATAAAGTA
TCGTTTTTTATTATAAATATTTTTTCAATAATTTTTAGTAAAAGCTGTATAGAAATTATA
TTATCTATAAATATAATAAATTTATGAATAGTATTTTTTTATGTATTTTCTATATTAATT
AATTTTAAAATATATAAAAATAAATTTTTATTTATTAACTCAATATTATATTTAAATTTC
ATTATATTTATAGGACCTATAAAAGTATTAAACTACAAATTAGAAATAATTGAATTATGA
ATAGAGAAATTATCTCTAAACTTTTATTTTTTAATAAAAAATAAAATTATAGTTAAATCA
TTTAATATAAATTATAAATTAATTCTTATTCTTATACTAATATTTATATTTATTTAATAT
ATTTAT-----CTAAATTTAAGTTATACTAAACTATTTACTTTCAAAGTAAAATAATTTA
TTTAGAATATTATTTCTAATATTTACATTTTATATAATATTTATTCTAATAGTATTTCTT
TATAGTAATATATTAATAATTTGATTTTATATAGAATTAAGATCTATAATATTCTATATT
TTATTAAATAAAATTAATAGTAATAAAGAGATAAATATTATTTATTTTATTATTCAAGAA
ATTAGATCAATTTTTATATTATATATATATATAATTAATAATTTATTTTTAATGAATTTA
TTTATTTTAGTAAAAATAGGGGTTCCCCCTATACACAATTGACTATTAAAAATTTCAATT
TTTTTAAATTGAAAAATTTTATATATAGTTATAAACTTTCAAAAGATTATCCCACTTAAT
TTGGCGTACATATATATATGTAACTCATGGTCAATAATAATCATTTTGAATCTATTTATA
ACTACGTTTTTTTTGTTTAATGCTTTTAATAATAAGTATTTATACTCAATTATTTCATTA
AACTCATTAAGATGAATCATCTTAATAACATTTTTTAACAAAATGTTTTTATTAATTTAC
TTAATAATATATTTTATTATTAATTTATATTTCTTAAAAGAATTAATAAGAAAAAATAGA
AGAAATTTTTTTAATATATTAAGATTTAAAATGTTTTTTCTTTTTATTATATTAAATATA
ATCTCTTTTCCTCCCACTTTAATATTTTTGATAAAAATTAAAATTATTTTTTTTTTAAAA
ATATTTAACTTATCAAAATACCTTTTATTAATAATAATTATATTTATA-TTATTATTCTC
TA-TAATTTTTTTTATATTTTTTTTAAATCACTTATTTGTATCTAAATGAGAAAAA--GA
AAATTTTAGCATTATAAAAAATATGACAGTATTAATTAATGTATTTATATTAATTCTTTT
TAGGGATAAGCTAT---------TATTTAAGCTAAAGGACTCATAATCCTTTGAATTTAC
CCTAAAA---ATAA--GAAAA-ATTTTAAAGCTGCTAACTTTAAACAAAATAATTTCTTT
--ACTCTAA----ATTTAATATTAAAAATTTACAATTTTATATAGTTT-AGAAAAA---A
AAGTAAAA-TTTAGTTATTGATAATTAACTTTTTTCAGATTTACTA

#Panonychus_citri
ATCAAATGAATATTTTCTACTAATCATAAAAATATTGGTACTATATATTTTATATTTAGA
TTATTTTCAGGATTGATAGGGACTTCTTTTAGAATAATTATTCGAATAGAATTAATACAA
CCAGGTTCAATTATTCAAAATGATTTTATTTATAATTCATTTATTACTATTCATGCTATA
ATTATAATTTTTTTTATAGTTATACCTGCTATAATTGGAGGATTTGGAAATTGATTAATT
CCTTTAATAATTAATTCTATAGATTTATGTTTTCCTCGTTTAAATAATATAAGATTTTGA
ATATTAATTCCTTCTTTAATTTTAATATTAAATTCTTCTTTAAAAGGAGTTTTAAATGGG
GTAGGTTGAACTATATATCCTCCTTTAACTTCTATTCAATATTTTATATCATCATCTATT
GATATAATAATTTTTTCTCTTCATATTGCTGGTTTATCTTCTATTGCTAGTTCAATTAAT
TTTATTTCTACAATTTTATTAATAAAAAATAAAAATTTTTTTTTTAGTATAATAACTTTA
TTTTCTATATCAATTTTGATTACTACTTTTTTATTACTAATTGCATTACCTGTTCTAGCA
GGAGGAATTACTATAATTTTAATAGATCGAAATTTTAATACTTCTTTTTTTGATCCTAGA
GGAGGAGGAGACCCAATCTTATATCAACATTTATTTTGATTTTTTGGTCACCCCGAAGTT
TATATTTTAATTCTTCCTGGGTTTGGAATAATTTCTCATGTTATTAGATATAATTTAGGA
AAAAAAGAAGTGTTTGGTAAGATAGGAATAATATTCGCTATAATATCAATTGGTCTTTTA
GGATTTGTAGTGTGAGCTCATCATATATTTACAGTAGGAATAGATGTAGATACTCGA---
GCTTATTTTACAGCAGCTACTATAATTATTGCTATCCCAACTGGTATTAAAATTTTTAGT
TGATTTACAACTATAATTAATTCTCATATTAATTTTAATATTTCAATTTACTGATCTATA
GGATTTTTAATTATGTTTTCAATTGGAGGTTTTACTGGAATTATTGCTTCAAATTCTTGT
TTAGATATTGCTTTACATGATACATATTACATTGTTGCTCATTTCCATTATGTATTATCT
ATAGGAGCTGTATTTGCAATTTTTAGAGGATTATTTATATGATTCCCTTTAATATATAAT
TTCTATATAAATATAAATTTTTTAAAAATTCATTTTTGATCTAGTATAATTGGTATTAAT
TTAACTTTTTTTCCTCAACATTTTTTAGGATTAATAGGTATACCTCGACGATATTCAGAC
TATTTAGATAGAATATATATATGAAATTTTTTATCTTCCTTAGGTTCTATAATTACTTTT
ATTTCTACTGTATTTTTTTTATATATTATATTAGAAATATTCTTAATAAATAAGATAATT
TTAATATTTGAAAGAAATTCTAATAATATAGAATTTTTTTTTTTTTCTCCATTAGAATCT
CATACTATAATAAATTTTAATTTAATTATATT---TAAATAAAAT----TTATTTTAAAA
ATAAACTTATAATTTATTTTAAAAA--TTTTA--ATTTTTATTTTGATAACTATGCTTAT
TTTGATATTAATTTTATATTTATTATATTACTTTTTTTTAAACACTTCAAAATCTTTAAA
TTTAAACTTTTCTTCTATATATGAATGTGGTTATATAAATTTAAATTATTCTCGTTTTTA
TTTTTCTATCTATAATTATATATATTTAATCTTATTTTTAATTTTAGATTTAGAAATCTT
TTTTATTTCTTTAATAATTTACTTTAATTTTAATTTTTTGATAATAATAATAGTATTTAT
TTTTTTTTTAATTTTTATAATATTATATGAATGAATTAATTTAAGTTTAGATTGATTTAA
AAATTAA-TTTAAAAGAAGCTTTATAAGTATTTTGTTGTTAACAAAAAGAAGAAAA--T-
-----TTTTCCTTTTAAA-------TTAAGATAATATAAA---TTTATAATAAAATAAAT
TGACAATTTA--TTAATTTATCTTTTTTTTTCAT--AAGTATATATTTTATATTAAGTTT
AGAACTTAAA---GAAATAAA-TGAAAAA-TTCTGTATTTT--AAGATTTAAAGAAAATG
AAAATTTCTTTTAACAGAATAA------TAA-TTATATTTTCCATATTTATAATA-ATAA
TAATTTATTAATTTAAT----------------T-AATTTAATTAATTTAT-------TA
TACCTTTTGTATAAGGATA-------ATTAA-ATATCTAAAATTAAAATATTTTTTCTCG
ATATAT-AAATAAATAAAAATATTTAATTATATTGTTAAATAA-AAAATTTTTATTAATG
TTATATTTAGGTA-TATATACTAACTAGTTATAAATTTAATAAA--TTTAAGTAAATCTT
GAAT---TATATACTTTTTATTTAATTTAAATTATATTAAAATTTTATAATAATTAT-AT
TTTTTTATAAAAATTGTAATTTAA-TACTAAAGTTAAAATT---TATAAAAAATTTATTT
AT---TTTTAAAATTAATTAATTAGTAGAAAAAAAAAA-TAT---------GTTTTTTTT
TAATAAACTTTTATTTATAA------------TTTATTTTAA-TTTTAAAGTTTATTTAT
AAAATTTTATCAAAATATAAATTTAT-AA-TAATTATAAATTAATTCTGCTCAATGATT-
GTATTAAATAGCCGAATTTTTTCGCTAAGGTAGCATAATCACTTGTTTATTAATTGTAAA
CTTGAATGAAAGAACTAATATAAAAAAACTTTATAAAA--TAAATT-AATTTGAATTTTT
AATATTAGTGAAAATACTAATA-AAATTTATTAGACGGAAAGACCCTTA-AATCTTTTCT
TT---AAAAAAGTTTTTTGGGATAAAAAAAAATAAAAATTTT-TTTTTTTTTCTTGATTA
GAACTTT-AAAAAAGAATAAATATATAGATACTTTAGGGATAACAGGATAAATTTTTATT
AAAGAACTAATTTATAAAAATTTTATTACCTCGATGTTGGTTTTAATAA--CTAAAAATT
GAAA-AAAATTTTTTAGTTAGTCTGTTCGACTATTAAATTTTAACTTGAACTGAGTTCAA
ATCGGTGAAAGCCAGATTGGTTCTAATCTATAAATTAAATTAATTTTTTTAGTACGAAAG
GAAAATAAAATTTGTA-TTATACAAAAAAATTTTGACTTGAATGTAA--TTTAATTTCGA
ATTAAA--TTTTTATTAA------AGTCTGATTT--AAATTTTATTCTTTAAAAAATTTT
GTTTCAAAATTTGATTTTAAACGAGAATTTAAAATAATTAAATTAATTCCTATAATTCTT
CTTAGGATAGTTAAAAAAACTATATTAATTAAAAAAAAATTGTAAAAGTTAAAAAACATT
ATAATGGTTAATATAATTATTAAAATATCTAATATAATTAACAAGATAAAATTATTATTG
AAA-TTCATTAATAAAATAAAAGAACTAATAAATATAAATAAATAAAATATTCAGA--TA
T-ATGTGAATTATATCCAAAATAATTATTTAATAATCTGTACTCTAATTTAAATTTACAG
CTTCAATGTAATAA---TAAAGAGTTTAAT----TATTAAAATAATAAAATAAAGAAAAT
ACTACAATTCAGATATAATCAACAAAATGCCAATATCAAATTCTAAACTCAAATCTTAAA
TAATTGTAAATGTTTATATTATTATTTAGTAATAAAATAAAAGAATGAAATAAAGCCATT
AAACCTAAAATTACATGACTTGCATGAAGAGATGTTGTTAAAATAAAAGAACTTCTAAAA
ATTCTATCATTGAAATTAAAATTTAATTTTATATAAAAATTTCTCATTTCTAAAATTTGT
ATATCAATAAATATTAAACCTATAATTAAACAAAATAAAAAATTTAATAATGTTTTAAAT
TTATAATTTTTTTCAATTATGTAATTATGTCTAATTATAATAATAAAACTTGATCTTAAT
AAAATAGATGTCCCAAAAATAATTATACTTGTAGGATTTGAAGGAATAATTCCTTTAGGA
GGTCAAAAATTACCTATAAAAATATTAGGAGAAAAAGCGTTATGAATATAACTTCAAAAT
AAAGAGATAAATACTATTATTTCCGAAATAATAAATATGATAAATCCGTTAGAAATAATT
TTTTTTTTTTTTCATGTAAAAAAACCTATTAAATTATTTTCATTACTTATTATTGAAAAA
----TTTTTGTAAAACAAAAAGAAAAAAAAAGAAAAAATTAAAATCAATACTATTAAATA
GTTTTGAATTTTTCAAAAAAAATTGTTTAAACAATTTAAAAAAAAAAATAATATAATAGT
ATATATAATAGGGGAGGGGCTTAAATTAATAAAAAAATAATTTATATTTAACATATATTA
AATTTCTTCAATATATAAATTTAATAAAGTTGTAATAATATAAGATTGAATAAATCTAAC
TAAAAATTTTATTAATATATATATGTATAGAACTAAATAAAAATATAAATTATTATTT--
-AAAATAGTTGAATTAATTAAATGAACTAATACATGTCCTGCAATTATATTAATAGTTAA
ACGTAGTACCAGAGTTAAAGGTCGAATTATAAATCTTAATAATTCAGTTAAAATTATTAT
AGGAATTAATATAGTAGATGTACCTACAGGTAATAAATGACTTAAAAAATTATTTTTTTT
TTTTGTTATAGATATTATAAGAATAGGAAACCATAAAATTAAAATTAAATTTATGTTTAA
TCTAATTTGTCTTGTTAAATTAAATATAAATATATTTAATCTTAATAAATTAATTAAAAA
GATGAATATGAATAGTGTATAAAAAAAAAAGTTTTTAATCACATTTAAAAAAATTAATTT
ATAAACTTTTTTTAAATAAAATAATATTATATTTACTTTTTTATAAAAAGAAAAAAAGAT
TAAAAAATAAAAATTTAATAAATAAATGAAAAAAAAAAAAAAATTTTTTCTATCAAATGA
ACTAAATAAGTTATTTAACATAAATTTTAAT-ATGATATTTGCTTAACTCGACAATTTTT
ATAGATTTTAAATTTGAAAATAAATACAT-TAAACTTAAAATTAAATAAAATAAAAATAT
TA-TTCAATTCATAGGAGAAACTTGATAAATTCGTTAAAAGAAAATTTTTCTATAGGTAA
CTTAAGAGGTTACAGCTTT-AATCAGCCATTTAACG------------TTTAATTT---T
TTAATCTAAAAACACTGATTGGTATAAATCTATGATTAATTCCACAAATTTCAGAACATT
GTCCTTTTATTAAAATTGATTTTTTACAATTAATGAAACTTATATTTAAACGACCTGGAA
TAGCATCTATTTTTCTTATTAATCTAGGGATTGTTCATGAATGTAAAACATCATTTGATG
AAATAATTAGACGAATATTTTTATTTCTAGGAATGATTAATGAATTATTGGTACTTAATA
AACGAATAAAATTTCTTTTTTTAATATATCTTTCTATTGAAAAGTTTCTAGGATATTGAT
AAGTTCAATATCATTGATTTCCAAAAATTTTTAAATCTATAAATCTAAATTTATTTTCTT
CATAACAATAAAGTAAATATATAGAAGGGAAAGAAATAATTAAAATAATTAGGGAAGGAA
TGATTGTTCAAAATAATTCTAACTCATTTCTTTCATTTATAAAATTTATAGAATTTTTAT
TTTTAATAAAATAAACAATAAAAATTATTAAAAAAATTCTTATAATAATAATTAGATTAG
TAATAGAAGAATTAAATATATCTATATTTTTTATTATTATATTATTAAAATTTTGTATTC
ACAAAGAATTTATATTTGTCAT----------AAATTATTTGATTGT-TAAAATTTATTT
ACAATAAATT-TTTTAAAAAAAATCAAAAATTTCATATAT-TAATTAATATATAAATAAA
TTTTATATATTCATTAAATAAAATTAATTAATAAAATTAATTAATAAATTTAATTAATAA
AATATTTTTTTATAGCGTGCCAGC-AAAAGCGGTTATACGATTAATTTAAATTA--TCAA
AAATATAAATTTAAAAAAAATT-AATTT-ATAGAATTATAATAAAGTAAAATTTTATATT
AT-TATGTATTAAATATAATTAATATGTAGAATA--TAATAATTAAAT-GGATTAGATAC
CCATGTAAATAAATTTTAAAGTATTAAATTTTTAAAATTAAACTAAAAAAATATTTGGCG
GTAAAATAGT-TAATTAAAGGGGCTTGATTAATTATAGAAAGTACTCATTAAAATAAAAT
TTA-TTTATTAATTTATTTATCTCCGT----------GTAATATTTATAT-AAATTTAAT
TTTTATAAATTTAATAATTTTATACAGGTCAAAATTTAATTTAAAATAAA-TATAATTTA
GCCACAAAAAAT------AAAAAATAATAATTTAAGAATTTAAAAGTAAA---TTTATT-
TTTAAAAAAAATTATATTGAAAAAAAAATTTTATGTACATATTGCCCATCACTTTCATTA
ATTAAATGAAATAAGTTGAAACATAGTAAAAGTATAAGAATATGCTTTT--AAAATTTTT
AAAATACCTATCCCCGTATATTCAATTTCCAATTGAAAAGAAAAATAAAAATA---TTTA
AAATATAC-------TTCAAATTTACAAAATTTGAACAGT---TTAAATTATATTATTAT
TATTAATAAAAATAAAATTATTACTATAATTACTAAATCTTTCCAAAATAAATTTAATAT
TTTATCGTATCGATAACGAGGTATAAAGGCTCGAGTTCAAATAAATATAATTGTTAGTGA
TAATATAATTATAAAATTTAAATTAAAAAAAAAAGTAATTAAAATTATTATAAACAAAAA
AAAACCATATTCTACTAAAAAAATAAATCTAAATAAAGATGAAAAATATTCTACGTTAAA
TCCTGAAACTAATTCTGTTTCACTTTCTAAAAAATCAAAAGGAGTTCGATTTATTTCTCT
AAGAACAATTATTATAAATGTTATTAAATATATTAATGAAAAAAGTAAAATTAAATTTTT
ACTTATATAGTATATAAAAAAATTAAATTCATTTAACAAAAATAAGGGTAAAAGAAATAA
AAAAATTATTCCTACTTCATATCTAATAATTTGAATTAATACACGTGTTATTGCTATTAT
AGAATAAATTCTATTAGAAGAGTAGCTAAGAACTAAAAAAAAAAAAGCTATTAAAGAATA
AATTAAAAAAAATATATAAAAATTTAAATAATAATATATTAATGAATTATTTAAAGGAAA
AATTATTATAATTAATAAAAATATTATTATTCCAAAAAAAATTATTATTATTCAGTATAA
CTTTATAATAAAATTTATCTTAAAAATTTTTTTTGTAATTAACTTTAAAAAATCATTTAA
AGATTGAAGTACTCTTATAAATAATAGATAATTAGGAGCTTTTCGATTATTTAAAATTCC
TAAAAATTTTCGTTCTATTAAAGTAATAAATATAACTGTAATTAAAGATATAAGTATAAT
TAAAATTTGTATAAAAAATATTTTCAAAAGTG-AAATTATTTCACTAAATAAAATTTTAA
ATTTTATGCAAATTTTGCTTTTTTGAAATAAAA--AAGAAATTTCAAAGATTTCAA-ATA
TAAAAACTGATAAAGG--CTTTCC-TTTTATTGATTGCAATTCAATTAA-------TTTT
ATCA--AAATAAATAAATTAAAAAAATTTTTAATTCATTAATTTTTATCAGTACTCCTTT
AAATATTAGTTTAATATGAAATTTTGGTTCTATATTAGGATTAAGAATAACTGTTCAAGT
TATTTCAGGATTTTTTTTATCTATACATTATAATTCTGATATAGAATTAGCTTTTAATAG
CTATATTTTTATAAGAAAAATTTTTTTTAATGGGTTAATTTTACAAATAGTTCATGCCCA
TTTTTCTTCTATTATCTTTATTATTATATACATTCATATTTTAAAATCTTTAATAAATAA
ATCTTTTAATAAAATATTTATGTGATTTAGTGGGAATATTATATTATTTATAATTATAGG
TTCAGCTTTTTTAGGATATGTTTTACCTTGAGGTCAAATATCTTTTTGGGGAGCTACTGT
AATTACTAATATTTTATCTTCAATCCCTTTTGTAGGATTAAAGATTACTAATTGAGTTTG
AGGAGGATTTTCAGTAGATAATCCAACTTTAAATCGTTTTTTTTCTTTACACTTTTTATT
ACCTTTTTTAATTTTAATTATTTCTGTAGTTCATTTAAATATTTTACATGAAAAGGGTTC
CTCTAATCAAATAGGAATATATTCTTCTATAGATAAAATTTTTTTTGGTAAAGTTTTTAT
GTTTAAAGATTTCATTTCTTTGTTTTTATTAATATTATTATATTTTTTTTTTTTTTTTTT
TTTTATTGATCATCATTATAGAATAGCAAAAGAAAATTTTTTTCCTGCTGATCCTTTAAA
TACTCCTATTCATATTAAACCTGAATGATATTTTATATTCGCTTATTCTCTTTTACGTTC
TATCCCTAGAAAAATTGGAGGAATTATTAGTTTAATAATTTTATTTGTTTTATTTTTTAG
TTTATTTCTTAATAAATCTTTTCATTCTAAATTTTTTTTTCTAAAAAAAATTAAAATTTT
ATTATTAATTATTTTTTTCATTATTATAACTAATTTAGGGTATAAACTTATTGAATATCC
TTTTACTGAATTATCTTTATTCTTTGGGTTAGTATTAATGATAA--ACATTTTTTTTTTA
TAAAA-GTTTTTAATAAAA-TTATTTTCAAAATAAT-TTTTCAACTTT-AAGCATTTAAA
TTAATTTGCAAAATTAATTT---------TTTCTT-AAAATTTTTCTTTTTTTTTTTTTG
ATAATAATAAATTTTAATCCTATTAATATTTTATTAAATTTTTCTATTATACTTATATTT
TTTTTTTTTAATTTAATGTATAATACGAATATAAAATTTATAATTCTATTAATAATTTTA
TTTTTTGTTGGAGGAATAATAATTTTTATTTCCATGATTTCTTCCACTATAAAATTTAAT
AATATAACTAAAATAAAAAAAACTATTTTATT-AT-TTATATTTATATATTTTTTCATAA
ATTTAAATTTTAGATTTGTTAATTTTAACTTGATAATAAATTTTTTTAATAATTTCATAG
TTCTTTTTTTTTCTATCATTTTGATCTTATTTATTTATATTTTAAAGTTATTATTATTTA
AAAAACAAAAGAATTTAAAAATTTATGTCATATATATTTATATTTATATTTAATAGAAAT
TTTTTTATTTTTTTTTTTTTTTTCTCACTTTATAAATTAATATCTTTAGTTAGAATAACT
ATATATATGTATATGATAACTTTTTTTTTAATAAAAGTTATTTTTTTTAGAATGAAAGAA
AAAATATTGTTGTATTATTTTGTTATAAAAAAAAATATAATTAAATTAATATTTGTATTT
ATATTGTTATTTTTTTCTACTATAAATTTAATTTTTTTTTATATTTTTTTTGAAATTATT
TCTTTATTGATTTTTTTTCTTGTTTATCTTTCATCTTTTTCTTTAATACGTTTAAAAGCT
AGAATTTATATATTTATTTTTATAAGAATTGGAACTTTTCCAATATTAATAATAATTTAT
TTTATTAATGAAAAAACTTTGTTATTAATTTTTATTTTAAGATTTTCAGTTAAAATTCCT
ATTGTATTATTTCATTTATGATTACCTAAAGCTCATGTTGAAGCTAATTATTATGACTCA
ATAATTTTAGCTAGCTTACTTTTGAAGTTAGGAGGTTATGGAATATTAATTTTAGATTTA
AATTTTAAAATAAATTTTTTTTTTATATGAGGATTAATAGGGAGAATATTTATTTCTTTC
TTAGTTTTATTTGTTTTAGATATAAAAATAATTATAGCTTTTTCTTCTATTATTCATATA
AATATTATACTTGTTATATTTTTTAACAGAAATATAATTATAGAAAAAGTTTTTTCTATA
TTGATATTATCTCATGCTTTAATTTCTTCTATAATATTTTATATAGTTGGTATAATTTAT
GAACAATCTTTTAGACGAAGAATATTTATTAATAAAAATTTTTTTTTGAATTATAATATT
TTTTTTTTTTTTTTTTTTTTTGTTTGTTTTGCTAATATAGGTTCTCCTATTTTTTTAACG
TTTTTTTCTGAGATATATATTTATATATTTTTAATTAATTATAATTCTGTTTTTATAAAT
TTAATAATTTTTATAATTTTATTTTTTTCTTGTTTATTGAATTTATTTATATTAAAAAAT
ATAAGTATAATAATTATAAGAAAATTTTTTAAAATATTTAATTTAAAACTTGCTACTTTA
ATTATCTTAATAGAACATTTTTTTTACCTATTATTTTTTTTTTA----ATTGAAATAGTT
TATATTAAAATAGTAAATTGTGATTTTACTGAAAT-ACTTCAATAATTTATTTAGTTTTA
ATATT--AAATTTTTTTTTTTTTTTAATTATTAGAGTAATATTGTTTATAATATTTTATT
TGTTTATAAATAATATTATTATTATTTTAAATTTT-AATGAAATATATCTCTATAGAAAT
TATAATATTATTATATATATTGATTTTTATTGTTTAATATTTTTATTAACTGTTTTAGTA
GTAGTGTTTAATGTTTTAAACTTTATAAATGTTTATATAAATAAAAATTATAATTTTTTT
TTGTTTTTTTTTTTTACAATATTGTTTATTAAATCAATAATTTTATTAATTATGTCTATA
AATTTATTTTTAATAATTTTTGGTTGAGAATTATTAGGTTTAAGATCATTTTTTTTAATT
TTTTTCTACAATAATAATGATAGATGAAAGAGAGCTATTAAGACATTTTTAAATAACAAA
ATTGGAGATTGTATAATTATTATTTCAATATTAAACTTTATTATTATAAATGA---TTTT
TTAGAAATTAATTGATTATTTTTTTTTT---CTTTAATAACAAAAAGTGCTCAATATCCA
TTTATAGCTTGGCTACCTATAGCAATATCTGCTCCTACTCCTATTTCTGCAATAGTTCAT
AGATCTACTTTAGTAACAGCAGGGTTGTATATCATATTTCGATATTTTAATTTTTTTTTT
AATTTTTTTAATTTTTTTTTTTTTTTAAATTTTTGTTTAATTTCTATGTTTTTTAGTAGA
TTAAAAGCTATAAATGAAAAAGATATGAAAAAAATAATTGCTTTATCTACTCTCAGCCAA
ATTGGTTTAATAATATTTATAATATTACTTAATATAAAATTTTTAACTTTTTTTTATTTA
TGTAATCATGCTTTTTTTAAATCATTAATGTTTATTAATATAGGGATAAAAATAATAATA
AACTTTTCTAATCAATTTAATTTTAATTTAAATAATTTTAATTTAATTATAATCTATAAT
ATTTCTTTTAAAATTTCTTGTCTTAATTTAATGAATATCAGTTTTTTTTCTTCTTTTTTT
ATTAAAGAAATAATAATTAATATACTATATATAAACTTTTTAAATATTTATATTTTCTTT
TTCTTTTTTTTATCAAGTTTTTTTACAATAAATTATGCTTTAAAATTAATTTTATTTGGT
TTAAGAATTAATTTAAAGATTAAATTTAACTATAATTTTTTTTTTATAAATTACAATTTT
TCTTTTTTATTAATAAATTTAATTTCTTTATTTTATATAAAAATAATGTTCAATTTATTT
ATTTTTGAGATGAAATTTTCTTTAATAATTTTAAATATTTATTTATTTTTATTATTAATA
AATTTTTATTTTATGAATTTTTCATATAAAATAATTAAAACATTAATATATCTTGATTTG
TTAATTTATATTTTACCTATAAAAATTATGAAAATAGATATATTGATATTTGAGATATGA
ATAGAAAATATAACTTTAAACTTTTTTTT------AAAATTTAAAAATCT---TAATTTT
TTTAATATAAATTTTAAACTTTTAATTTTATTAGTATTATATATTATAATAATTT-----
-----------CTAAATTTAAGTTAT-TTAAACTATTTATTTTCAAAATAAAAAAATAAA
TTTAGAATTTTTTTTATTAATATATATATATATATATTTATAATTTTTATTTCTTTATTC
TATAAAAATTTTATTATAATATGATTCTTTATAGAGATAAGAAATATATTTTTTTTTTTT
ATATTAAATTTTTTAAATAAATTTAAAGAAAATAATATTATTTATTTTATTATTCAAGAA
ATAAGATCTATTTATTTAATATTTTTTTTTATTTTTAATAAAAATATATTTGTATTTATT
TTTTTATTAGTTAAATTAGGAATATTTCCTTTTCATAATTGAATTTTAAAAATTTGTAAA
AATTTTTCTTGAAATATTTCTTTCATTTTATTAAATATTCAAAAAATTATTCCTTTAATA
TTTATGTATTTAATTTTTTCTATAAATTTTATTTTAATCATTTTTTTTAATATAATTATT
TTTATTATTAATCTTTTTAATTGTAGAAATTTAAAATATTTTTTTTTCCTTAATTCTTTA
ATAAGTATGAGTTGATTTATATTAATTATTTTAATTAGAAAAATGTTTTTTTTTATTTAT
ATAATTAGCTATTTAATTTTAAATTTTTTTTCATTTAAAGTTTTAATTAAAAAAAGTTTA
ATTAATTTTTTATTTAATATAAAATATAACTTTCTTATTTTTTTTTTAATTTTAAATATT
ATTTCTTTTCCTCCTTCTTTAATATTTTTATATAAAATAAAAATTTTAAGTTTCCTTTT-
---TTTAAT-----AAAATTGAATTTTTTTTTTTTAATAATTTTATTA-TTATTTTTTAT
TTATATATATATATCTTTCTTTTTTTTTTTTTTATCTTTTTTTATGAACTTAAAAATAGA
AAAAAATTTTTTTTTAAACTTAAATTTTTTATTTTTATTCAATTTTTTTTTTTTTTTCTT
GTAAAAAAACCTATAATTTCTTAGGTTTAAGCTATAT-AAGCTTTTGGGTTCATACCCCA
TTGAATTTATCCTAAAGAAAA-TTTTTAAAGCTGCTAACTTTTA---TAAACATATTTCT
TTTCTCTA-----TAAAAACAAAAAAAATTTACAATTTTTAAATTTAT-AGAATTA----
-AGTAATTCTTTAGTTATTGATAATTAACTTA-ATTAAATTTACTA

#Panonychus_ulmi
ATAAAATGAATTTTTTCTACAAATCATAAGAATATTGGTACTATATATTTTATTTTTAGT
TTATTTTCTGGTTTAATAGGAACTTCTTTTAGAATAATTATTCGTATGGAATTAATACAA
CCTGGTTCAATTATCCAAAATGATTTTATTTATAATTCCTTTATCACAATTCATGCTATA
ATTATAATTTTCTTTATAGTTATACCTGCTATAATTGGAGGTTTTGGTAATTGATTAATT
CCATTAATGATTAATTCTATAGATTTATGTTTTCCTCGAATAAATAATATAAGATTTTGA
TTACTAATTCCTTCATTAATCTTAATATTAAATTCTTCTATAAAAGGAGTTTTAAATGGA
GTAGGTTGAACTATATATCCTCCTTTAACTTCTATTCAATATTTTATATCTTCTTCTATT
GATATAATAATTTTTTCTTTACATATTGCTGGTTTATCTTCAATTGCTAGTTCAATTAAT
TTTATTTCAACTATTTTATTAATAAAAAATAAAAATTTTTTTTTAAATATAATAACTTTA
TTTACTTTATCTATTTTAATTACTACTTTTTTATTACTAATTGCTTTACCTGTGTTAGCA
GGAGGTATCACTATAATTTTAATAGATCGGAATTTTAATACTTCTTTTTTTGATCCAAGA
GGAGGAGGGGATCCTATTTTATATCAACATTTATTTTGATTTTTTGGGCATCCAGAAGTT
TACATTCTTATTCTTCCTGGATTTGGAATAATTTCTCATATTATTAGATTTAATGTAGGT
AAAAAAGAAGTTTTTGGGAAAATAGGAATAATATTTGCTATAATATCTATTGGCTTACTA
GGATTTGTAGTTTGAGCTCATCATATATTTACAGTAGGGATAGATGTAGATACTCGA---
GCTTATTTTACTGCTGCTACTATAATTATTGCTATCCCAACTGGAATTAAAATTTTTAGA
TGATTTACAACAATAATTAATTCACATATTAATTTTAATATTGCAATTTATTGATCAATA
GGATTTTTAATTATATTTTCTATTGGGGGCTTTACTGGAATTATTGCTTCTAACTCTTGG
TTAGATATTTCTTTACATGATACTTATTACATTGTTGCTCATTTTCATTATGTTTTATCT
ATAGGGGCTGTATTTGCTATTTTTAGAGGATTATTTATATGATTCCCTTTAATATATAAT
TTTTACATAAATAAAAATTTCTTAAAAATTCATTTTTGATCTAGAATAATTGGAATTAAT
ATAACTTTCTTTCCTCAACATTTTTTAGGTTTGATAGGTATACCTCGACGTTACTCAGAT
TATTTAGATAGAATATATATATGAAATTTTTTATCTTCTTTAGGTTCTATAATCACTTTT
ATTTCTACTATTTTTTTTTTATATATTATATTAGAAATATTTATTATAAATAAAATAATT
TTAATATTTGATAGAAATTCTAATAACATAGAATTTTTATTTTTTACTCCATTAGAAGCT
CACACTATAATAAATTTTAATTTAGTTATATT---TAAATAATAT----TTATTTT---A
ATAAATTTAAGATTTATTTTTAAGAAATTTTA--ATTTTTTTTTTAATAATAATTTTCAC
ATTAATATTTATAATATATATATTTTATTTTTTTTTTTTAAACTATTCAATGTCTATAAA
TTTAAATTTTTCTTCTATATATGAGTGTGGATATATAAATTTAACATATTCTCGATTTTA
TTTTTCAATATATAACTATATGTATTTAATTTTATTTTTAGTTTTAGATTTAGAAATTTT
TTTTATTTCTCTAATAATTTACTTAAATTTTAACTTTTTAATACTTTTAAATGTATTTAT
ATTTTTTTTAATTTTTATAATTTTATATGAATGATTAAGTCTCAGTCTTGATTGATTCAA
AAACTAAATTTAAAAGAAGCTT-ATCAGTATTTTGTTGTTAACAAAAAGAAGAAAA--TA
AAAAATTTTCCTTTTAAA-------TTAAGAT-ATATATTTATTTTATTAT-AAATAAAT
TGACAATTTATTTAAGAATATC---TTCTTTCATTTAAGTATATTAAATACATTAAGTTT
AGAACTTAAAAATGAAAAAAA-TGAAAAAATTCTGTATTTTTAAAAATTTAAAGAAAGTG
AAAATTTCTTTTAACAGAATAA-------AAATTATA-TTT--ATATAT-----AAAATA
AAAAATAAATTATTAAT---------------ATAATTATAGTTATTTTAT----TTTTA
TACCTTTTGTATAAGGATA-------TTTAAAAAATA--AAATTATATTATTTAATCTCG
ATATAT-AATGAAATAAAAATAGTTAATTAATTTATAGAATAA-AAATTTTTTATTAATG
TTATATTTAGGAA-TATAAAATATCTAGTTAAAAATTAAAAAA---TTTAGGTAAATCTT
AAGT---TATA-ACTATTTATT--ATTT-TTTTTAAAAAAAATTTTATAATAATTAAAGT
TTTATTACAAAA--AAAAATTTTTTTTATAGAGTTTAACTTTTTTATA--CAGTTTA-AT
TT---TTTTATAATTAATTAATTAGTAGAAAAATATGTTTAT---GAA-AATTTTTTTTT
TAAAAAAT-----TTAATAAAAAA--------TTTATTTTAA-TTTTAAAATTTATTTAT
AAAATTTTATCAAAATATTAGTTTAT-AA-AAATTATAAATTTATTCTGCTCAATGATA-
TCTTTAAATAGCCGAAAATTTTCGCTAAGGTAGCATAATCATTTGTTTATTAATTGTAAA
CTTGTATAAAAGAATTAATATAAGTAATTTAAATAAAA--TAAATT-AAATTGAAATTTT
AATTTTAATGAAAATACTAATA-TTTTTTATTAGACGGAAAGACCCTTT-AATCTTTTCT
TT---ATATAAGTTTTTTGGGATAAAAAAAAAAAAAAATTTTTTTTTATTTT-TTGTAAA
GAACTTT-ATATAAGATTAAATAAATAGATACTTTAGGGATAACAGGATAAATTTTTATT
AAAGAACAAATTTATAAAAATTTTATTACCTCGATGTTGGTTTTAATAA--CTAAAAATT
GAAA-AAAATTTTCTAGTTAGTCTGTTCGACTATTAAAATTTAACTTGAACTGAGTTCAA
ATCGGTGAAAACCAGATTGGTTCTAATCTATAAATTAAATCAAATTTTTAAGTACGAAAG
GAAAATAAATTTTATA-TTATAT-AA------TATGGCTAAATTATAA-TTTAATTTCGA
ATTAAATTTTTTTATTAGTCTTT---AAAAATTTAAGAATATTAATCTTTAAAAAATTTT
GTTTCAAAGTTTGATTTTAAACGAGAATTAATAATAATTAAATTAATTCCTATAATTCTT
CTTATAATAATAATGAAAGTTATATAAATTATGAAAAAAGTATAAAAATTTAAAAAAAAT
ATAATTGTTATGATCACTATTAAAATATCTATCATAATTAATAAAATAAAATTATTTTTA
AAA-TTAATAAACAGAATTATTGATAAAACTAATATAAATAAAAAAAATATTCAGA--TA
ATTAATTAATTATATCCAAAATAATTTTTTTTTAATCTGTACTCTAATTAAA-TTTACAG
CTTCAATGTAAAATTTTTAAAGAGTTTAAT----TATTAAAATAGTAAAACAAAGAAAAC
ACTACGATTCAAATATAGTCAACAAAATGTCAATATCAAATGCTAAATTCTATTCTTAAA
TAATTATAAATATTAATATTATTTATTATTAGTATAATAAAAGAATAAATTAAAGCTATT
AATCCTAATACTACATGTCTTGCATGTAATGAAGTAGTTATAATAAAAGAACTTCTAAAA
ATTCTATCATTAAAATTAAAATTTAATTTTATATAAAAATTTCTCATTTCTAAAATTTGT
AAATCAATAAATATTAATCCTATAATCAAACAAATAAAAAAATTTATTAAAATTTTAGAT
TTAAAATTTTTATTAACTAAATAATTATGTCTAATTATAATAATAAAACTTGAACTTAAC
AAAATTGAAGTTCCAAAAATAATTATTCTAGTAGGATTAGAAGGAATAATACCTTTAGGG
GGTCAATAATTACCTATAAAAATATTAGGAGAAAATGCATTATGAATATATCTTCAAAAT
AAAGAAACGAATACTATTATTTCTGAAATAATAAATATAATAAATCCATTAGAAACAATT
TTCTTTTTTTTTCATGTGAATAATCCTATAAAATTATTTTCATTAATTATTATAGAAAAA
----TTTTTGTAAAAAAGAAAAAAAAAAAAAGTAAAAATTAAAATTATTAATATTAAATA
ATTTTGAATTTTTCAAAAGAAATTGTTCAAACAATTTAAAAAAAAAAATAATATAACTGT
ATATATAATAGGGGAAGGGCTTAAATTAATTAAAAAATAATTTATATTTAACATAAATTA
AATTTCTTCAATATATAATTTTAATAAAGTAGTAATAATATAAGATTGAATAAATCTAAC
TAAAAATTTTATTAATATATATAAATAAATAACTATATAGAAATATAATATATTGTTAAA
TAAAATAGTAGAACTAATTAAATGAATTAAAATATGTCCTGCAATTATATTAATAGTTAA
ACGTAAAATTAAAGTTAGAGGACGAATTAAAAATCTTAATAATTCAATTAGGATTATTAT
TGGAATAAGTAAGTTTCTTGTTCCTAATGGTAAAATATGAATTAAAAAACTATTGTTTAT
TTTTGTTAATGAAATTAATAAGATAGGTAATCATAAAATCATAATTATATATAAATTTAT
TCTAATTTGACTAGTTATATTAAAACTAAAAAAATTTAATCTTAAAAAATTTATTAATAG
AATAAATGAGAATATCATAACAAAAAAAAAATCTTTAATAATATTTATAAAAATAAACAA
AAAATATTTTTTTAAAAAATATTTTAATATTCTAATTTTTTTAAATAAAGAAATAAAAAT
AAAAAAATAAATGTTTATAATAAAAATTATAAAAAAAAAAAAATTTTTTCTATCAAAAGA
ACTAAATAAATTATTTAACATAAATTTTTAT-ATAATATTTTGTAAAATAAGATATTTTT
TCATATTTTAAAAAAATAAATAAATAAA-ATAAACTTAAAATAATAAATAATATGAATAA
TA-ACCAGTTTATAGGAGAAATTTGATATATTCGTTAAAAGAAATATTTTCTGTAAATAA
CTTAAGAGGTTACTGCTTCTACTCAGCCATTTAACGA------------TTAATTT---T
TTAATCTTAATACTCTAATAGGTATAAAACTATGATTAATACCACAAATTTCAGAACATT
GACCTTTTATTAAAATTGTTTTTTTACAATTAATAAAACTTATATTTAATCGTCCAGGGA
TAGCATCTATTTTTAATATTAAACTTGGTACTGTTCATGAATGTAATACATCGTTAGAAG
AAATAATTAAACGAATATTTTTATTTCTTGGGATAATTATTGAGTTATTAGTATTAATTA
ATCGAATAAAGTTTCTTTTTTTAATATATCTTTCTATAATAAATTTTCTAGGATATTCAT
AAGTTCAATATCATTGATTACCAAAAATTTTTATATCTATACATCTAAATTTTCTTTCTT
CGTAACAATATAATAAATATATAGAAGGGAAAGAAATAATTAAAATAATTAAAGAAGGGA
TAATTGTCCAAAATAACTCTAATTCATTTCTTTCATTTATAAAATTTATAGAATTTTTAT
TTTTAATAAAATATATTATAAAAATTATTAAAAATACTCTTAAAATAATAATTAAATTTG
TGATAGAAGAATTAAACATGTCTATATTTTTTATTATAATATTATTAAAATTTTGTATTC
AAAAGGAATTTATATTTGTCAT----------ATAATATTTGATTAT-TAAATTTTATTT
ACAATAAATT-TTTT--GAAAAATCAAAAATTTTTAACTA-TAATTAATATATAAATAAA
TTTTATATATTCATTTAATAAATTTAATTAATAAATTTAATTAATAAATTTAATTAATAA
TATATTTTTATATAGCGTGCCAGC-AAAAGCGGTTATACGATTAATTAAAATTAA-AAAA
TTATTTAAATTTAAATAAA-TTTA-TTTAATTAATTAAATTTAATGTAGAAATTATTTAT
-TATAAATATTAAATTAAATTAATTAATAGAATAATATATATTAAAAT-GGATTAGATAC
CCATGTAAAAAAATTTTTTAGTACTAATTTTTTTTAATTAAACTATATAAATTTTTGGCG
GTAGAATAAT-TAATTAAAGGGGCTTGATTAATAATAGAAAGTACTCAATAAAATTAATT
TTA-TTTATTAATTTATTTATCTCCGT-------ATAAAAATATATAATT-CATTTATA-
---TATTAAATTAATATATTAATACAGGTCAAAATTTAATTAAAAATAAA-AATAATTTA
GCCACATAAAAATATTATAAAATTAAATATAATAAGAATTTAAAAGTAAA--ATTTATTT
ATTAAAAAA---TATATTGAAAAAAAAATTTTATGTACATATTGCCCATCACTTTCATTT
ATTAAATGAAATAAGTTGAAACATAGTAAAAGTATAAGAATATGCTTTTAAAAAATTTTT
TAAATA-CACCCCCCGTATATTCAATTTCCAATTGAAAAGA-AGTAAAAAATATATTTTA
AATTTCAC------ATTCAAATTTACAAAATTTGAAAATTT--TAAAATTATATTAATAT
TAACAATAAAAAAAAAACTATTACTATTAATACTAAATCTTTTCAAAATAAATTTAATAT
TTTATCATATCGGTAACGGGGTATAAAAGCTCGAGTTCAAATAAATATTATAATTATTAA
TAAATTTATAAATATATCTAATTTTAAGAAAAAGGAGATTATAAATATTATAAATAAAAA
AAAACCATATTCTACTAAAAAAATAAAACTAAACAAAGATGAAAAATATTCTACATTAAA
TCCTGAGACTAATTCTGTTTCTCTTTCTAAAAAGTCAAAAGGGGTACGGTTTATTTCTCT
TAAAACAATTATCACTAATATAATTATATACATTATAGAAAAAAATAATAATATATTATT
GTTAATATAATAAAAGAAAAAGTTAAATTCATTTATTACAAATAAAGGTAGTATAAATAA
AAAAATTATTCCTACTTCATAACTGATAATTTGAATTAAAACACGAGTTATTGCTATAAT
AGAATAGACACTATTAGAAGAATATCTAAGAATTAAAAAAAAAAAAGCTATAAAAGAATA
AATTAAAAAAAATATGTAAAAACTAATATATAAGTATATTAAAGAATTATTTAAAGGAAA
AATTAATATAATTAATAAAAATATAGTTATTCCAAAAAAAATTATTATTACTCAATAAAT
TTTTATAATAAAGTTTATCTTTAAAATTTTTTTTGAAATTAATTTTAAAAAATCATTTAA
AGATTGAAAAATTCTTATAAATAATAAAAAATTTGGAGCTTTTCGATTATTTAAAATACC
TAAAAACTTTCGTTCTGTTAAAGTAATAAATATTACTGTAATTAAAGATATAAATAAAAT
AAAAGTTTGTATTAAAAATATTTTCAAAAGTGAAAATTATTTCACTAAATAAAATTTTAA
ATTTTATGCAAATTTTGCTTTTTTGAAATATAA--AAGAAATTTCAAAGATTTCAAAAAA
TAAAAACTGATAAAGGTGTACTCCTCAATATTGATTGCAACTCAATTAA-------TCTT
ATCA--ATTTTAAATAATTAAAAAAATTTTTAGATCTTTGATTTTTATTAGCACTCCTTT
AAATATTAGATTGATATGAAATTTTGGTTCAATATTAGGATTAAGTATAAGAATTCAAGT
AATTTCAGGTTTTTTTTTATCTATACATTATAACTCTGATATAAATTTAGCTTTTAATAG
CTATATTTTAATAAGTAAAATTTTTTTTAATGGATTAATTATACAAATAGTTCATGCTCA
TTTTTCCTCTATAATTTTTATTATTATATATATTCATATTTTAAAATCATTAATAAATAA
ATCTTTTAATAAAAGATTTATATGATTTAGAGGAAATATAATATTATTTATAATTATAGG
TTCTGCTTTTTTAGGGTATGTTCTTCCTTGAGGTCAAATATCTTTTTGAGGAGCAACTGT
TATTACAAATATTTTATCTTCTATCCCTTTTATTGGTTTAAAAATTACTAATTGAGTTTG
AGGAGGCTACTCAGTAGATAATCCTACTTTAAATCGATTTTTTTCTTTGCATTTTTTATT
ACCTTTTATTATTTTATTTATATCAATTATTCATTTAAATATTTTACATGAAAAAGGTTC
TTCTAATCAGATAGGATTATTTTCTTCAATTGATAAAGTTTTTT--GG-AAAGTTTTTAT
ATTCAAAGATATAATTTCTTTATTTATAATAATAATAATATATTTTTTTTTTTTTTTTTT
TTTTATTGATCACCATTTTAGAATAGCAAAAGAAAATTTTTTTCCTGCTGATCCTTTAAA
CACCCCTATCCACATTAAACCTGAATGATATTTTATATTTGCATATTCATTATTACGTTC
TATCCCTAGAAAAATTGGAGGAATTTTTAGTTTATTGATTTTATTTATCTTATTTTTCAC
ATTATTTTTAAATAAATCTTATTATTCTAAATTTTATTTTCTTAAAAAAATAAAAGTTTT
TACATTAATTATTTTTTTCGTTATTATAACTAATCTAGGTTATAAGTTAATTGAATTTCC
TTTTACAGAGATATCTTTAGTTTTTGGTTTATTAATAATATTAAACATTTATTTTTTATA
AAAAAAGTTT-AATAAAAA-TTATCTTCAAAATAAT-TTTTCAACTTTTAAGA-TTATA-
TTAATTTGCAAAATTA-------AAA-TTTTTCTT-AAAATTTTTCTTTTTTTATTTATC
ATAATAATAAATTTTAATCCTATAAATATTCTATTAATATTTTCTTTAATTCTTATATTT
TTTTTTTTAAATTTAATATATAATATAAATATAAAATTTTTAATTATTTTAATAATATTA
TTTTTTATTGGAGGAATAATAATTTTTATTTCAATAATTTCTTCAACAATAAAATTTAAT
ATTTTAATTAAAGCTAAAAAACTCATTATATATATATTTTTTTTTTTTTTTTTTTT--AA
ACTTAAATAATACATTTTTAAATTTTAATTTAATAATAAATTTTAATAATAATTTTTTAG
TTTTTTTTGTATCTATTATTCTAATTATATTTATCTATATTCTAAAATTTTTATTATTTA
AAAAGCAAAAAAATTTAAAAATTTATGTCGTATATGTTTCTTTATATAATTAATAGAAAT
TTTATAATTTTCTTTTATTTTATTTCTTTAATTAATTTGTTTTGTTTAAATAGTTTAATA
TTGTATATATACATAATAACATTTTTTCTTATAAAAATAATTTTTTTTAGTTTAAAAGAA
AAAATATTAGTTTATTTTTTTATTATAAAAAAAAATATTATTAAATTAATATTTTTATTT
ATATTATTATTTTTTTCTAGCATAAATTTAATTTTTTTTTATATTTTTTTTGAAATTATC
TCATTATTAATTTTTTTTCTTGTATATTTATCTTCTTTTTCAATTATACGTATAAAAGCT
AGAATTTACATATTTGTTTTTATAAGAATTGGAACTTTACCTATATTAGTAATAATTTTT
TTTATTAATGAAAAAACTTTTTTAATAATTTTTATTCTAAGATTTTCAGTAAAGATACCT
ATTGTATTTTTACATTTATGATTACCTAAAGCTCACGTAGAAGCAAATTATTATGATTCA
ATGATTCTAGCTAGATTACTATTAAAATTAGGAGGTTATGGTATATTAATTATAGATATA
AATTTTAAATTAAATTTTTTTTTTTTATGAGGTTTATTTGGAAGATTGATTATTTCGTTT
ATAGTATTGTTTTTATTAGATGTAAAAATAATTATAGCTTTTTCTTCTATTATTCATATA
AATATTATATTAGTAATATTTTTAAATAGAAGAGTTTTTATGGAAAAAATTTTTTCTACA
GCTATATTATCTCATGCTTTAATTTCTTCTATAATGTTTTATATGATTGGTATAATTTAT
GATCAATCTTTTAGTCGAAATATATTTATTAATAAAAACTTTTTTTTGAATTTTATATTT
TTTTTTAATTTTTTTTTTTTAATTTGTTTTATTAATATAGGTTCACCAATATTTATAAGA
TTTTTTTCTGAAATATACACTTATATATTTTTAATTGATTATAATTTTAATAAAATAAAT
TTATTAATTTTTATAATTATATTTTTTTCATGTATACTAAATTTATACCTATTAAAAAAT
TTAGGAATAATGGTTATAAGAAAATTTTTTAAAATATTTAATTTAAAATTAATTACTTTA
TTAATTTTAAAAGAACATTTATTTTATTTATTACTTTTTTTTTAAACTATTGAAATAGTT
TATAAAAAAATAGTAAATTGTGGTTTTACTGAAAT-TTTTCAATAATTTATCTGGTTATA
ATATT--AAATTCTTTTTTTTTTTTTCTAATTTTATTTATATTATTATTATTGTTTTTTT
TCTATATGAATAATATTATTATTATTTTAAATTTT-AATGAAATATATTTATATAGAAAT
ATTAATTTTGTTTTTTTAATTGATTTTTATTGTTTAATATTTATATTAACAGTATTAGTA
GTAGTGTTCAATGTATTAAATTTTATAAATATTTATATAAAAAAAAATTATAATTTTTAC
ATTTTTTTTCTTTTTACATTTTTATTTATTATATCTATAATTATATTAATTTTATCAATA
AATATTTTAGTAATAATTTTTGGTTGAGAATTATTAGGATTAAGATCTTTTTTTTTAATT
TTTTTTTATAATAATAATGACAGATGGAAGAGTGCTATTAAAACATTTTTAAATAATAAA
TTTGGGGATTGTATAATTATTATTTCTATATTAAATTTTATATTAATAAATAA---TTTT
ATAGAAATTAATTGATTATTTTTTTTTT---CATTAATAACAAAAAGAGCTCAATATCCC
TTTATAGCGTGGCTCCCTATAGCAATATCTGCTCCTACTCCTATTTCTGCAATAGTTCAT
AGATCAACTTTAGTAACAGCAGGATTGTATATTTTATTTCGTTATTTTAATTTTTTTTTT
TTTTTTTTTAATTCTTTTTTTTTTTTAAATTTTTGTTTAATGTCTATATTTTTTAGAAGC
TTAAAAGCAATAGTTGAAAAAGACATCAAAAAAATAATTGCCTTATCTACTCTTAGACAA
ATTGGTTTAATAATATTTATAATTTTATTAAATATAAAATTTTTAACGTTTTTTTATTTA
TGTAATCACGCTTTTTTTAAATCTTTAATATTTATTAATATAGGTATAAAAATAATAAAA
AATTTTTCTAACCAATTCAATTTTAACATAAATAATTTAAATTTAGATTTAATTTATAAT
ATTTCTTTTATAATTTCTTGTTTTAACTTAATAAATATTGCATTTTTTTCTTCTTTTTTT
ATTAAAGAAATAATAGTTAATATAATAAATTTTAATATAAATAATATATATATATATATT
TTTTTTTTTATATCTAGTTTTTTTACAATACAATATGCTTTAAAATTAATTTTATATGGA
TATAAATTAAATTTTAAAATTAAATTTTATATTAATTTTTTTGTAAAAAAATCAAATTTT
TCTTTTTTATTAATAAATTTAATTTCTTTATTTTATATAAAAATAATATATAATTTTTTT
CTTTTTGAGATTAAACATTCTTTAATTATTATTAATATTTATTTATTTATACTAATAATA
AATTTTTATTTTTTAAATTTTTCTAATAAATTTATTTCAATATTAATATATTTAAATATT
ATAATTTATATTAAACCTATATATTTTATAAAGATAGATATTTTAATGATTGAAATATGA
ATAGAAAATTTAACTTTAAATTTCTTTTC-------AAAATTAAAATCAT--TTAACTTT
TTTAATATTAATTTTAAAACTTTACTTATTATAATATTATATATTATACTTATTT-----
-----------CTAAATTTAAGTTATA-AAAACTATTTATTTTCAAAATAAAAAAACAAA
TTTAGAATTTTTTTTTTAAATATATATATATACATATTTATAATTTTTGTTTCTTTGTTT
TATAGAAATTTTATTATAATATGATTTTTTATAGAGATAAGAAATATTTTTTTTTTTTTT
ATATTAAATTTTATAAATAAATATAAAGAAAGAAATATTATTTATTTTATTATTCAAGAA
ATAAGATCAATTTATTTAATCTTTTTTTTTATTTTTAATAATATTCATATTGTAACTTTC
TTTCTATTATTAAAATTAGGTATATTTCCTTTTCATAATTGAATTTTAAAAATTTGTAAA
AATTTTTCTTGAAATTTGTCTTTTATTTTATTAAATTTTCAAAAAATTATTCCTTTTATA
ATACTATACCTAGTTTTTTCTTTTAATTTAACTTTAATTATTGTTATAAATATATTAACG
TTTATTTTTAATTTAATTAATTGTTATAATATAAAATATTTTTTTTTTTTAAATTCAATG
ATAAGTATAAGATGATTTTTAATATTAATTATAATTAATAAAATATTTTTTTTTATATAT
ATGCTTATATATATATTATTAAATTTTTTTTCATTTAAATATTTTAATAATAAAAATATA
ATTAGTTTTTTATTTAAAAATAATTACAATTTTTATATGTTTTTTATTATTTTAAATCTA
ATTTCTTTTCCCCCTTCTTTAATATTTTTATATAAAATAAAAATTTTAAATTTTTTATT-
---TTTAAT-----AAAAATAAATTTTTTATTTATAATCATATTAATAATT-TTAGTAAT
TTATATATATATATCTTTTTTTTTTTTCTTTCTTTCCTTTTTTATAAGTTTTAAAATAGA
AAAAAATAATTTTTTAAAATTGATATTTTTTTTTTTAATCAATTTTTTTTTTTTTTTCTT
ATAAAAAATCCTATAATTT-TTAGGTTTAAGCTATATTAAGCTTTTGGGTTCATACCCCA
TTGAATTCATCCTAAAGAAAG--TTATAAAGCTGCTAACTTTAAAATTTAAATTCTTTTT
TT-CTCTA---TATATATATATAAAAAATTTACAATTTTTAATATTAT-AGAAATA---A
TAGTAAAT-TTTAGTTATTGATAATTAACTTT-AAAATATTTACTA
